# Supplementary material for: Chd8 haploinsufficiency impairs early brain development and protein homeostasis later in life
Source: Mol Autism. 2020 Oct 5;11:74. doi: 10.1186/s13229-020-00369-8 (PMC7537101; doi:10.1186/s13229-020-00369-8)
Supplement: Supplementary file 1 — Additional file 1. Supplementary Data File 1: Sample and read depth [file 13229_2020_369_MOESM1_ESM.xlsx]

## Sheet: Replicate Read Depth
Sample	Read depth
Chd8_HET_12mo_cortex_RNA_REP1	35236044
Chd8_HET_12mo_cortex_RNA_REP2	28931392
Chd8_HET_12mo_cortex_RNA_REP3	32855817
Chd8_HET_12mo_cortex_RNA_REP4	61621924
Chd8_HET_12mo_cortex_RNA_REP5	16151011
Chd8_HET_12mo_cortex_RNA_REP6	25025315
Chd8_HET_1mo_cortex_RNA_REP1	29292643
Chd8_HET_1mo_cortex_RNA_REP2	29357809
Chd8_HET_1mo_cortex_RNA_REP3	30074593
Chd8_HET_1mo_cortex_RNA_REP4	40068467
Chd8_HET_1mo_cortex_RNA_REP5	19055818
Chd8_HET_1mo_cortex_RNA_REP6	26961299
Chd8_HET_6mo_cortex_RNA_REP1	30808188
Chd8_HET_6mo_cortex_RNA_REP2	30944672
Chd8_HET_6mo_cortex_RNA_REP3	30127024
Chd8_HET_6mo_cortex_RNA_REP4	38397845
Chd8_HET_6mo_cortex_RNA_REP5	20840765
Chd8_HET_6mo_cortex_RNA_REP6	24019707
Chd8_HET_E14.5_cortex_RNA_REP1	30436425
Chd8_HET_E14.5_cortex_RNA_REP2	31205422
Chd8_HET_E14.5_cortex_RNA_REP3	33413885
Chd8_HET_E14.5_cortex_RNA_REP4	36319388
Chd8_HET_E14.5_cortex_RNA_REP5	24274534
Chd8_HET_E14.5_cortex_RNA_REP6	40285009
Chd8_WT_12mo_cortex_RNA_REP1	29111971
Chd8_WT_12mo_cortex_RNA_REP2	33924808
Chd8_WT_12mo_cortex_RNA_REP3	32528060
Chd8_WT_12mo_cortex_RNA_REP4	31589504
Chd8_WT_12mo_cortex_RNA_REP5	29155050
Chd8_WT_12mo_cortex_RNA_REP6	20094877
Chd8_WT_1mo_cortex_RNA_REP1	28931687
Chd8_WT_1mo_cortex_RNA_REP2	29761508
Chd8_WT_1mo_cortex_RNA_REP3	31303711
Chd8_WT_1mo_cortex_RNA_REP4	29075727
Chd8_WT_1mo_cortex_RNA_REP5	13611052
Chd8_WT_1mo_cortex_RNA_REP6	38035907
Chd8_WT_6mo_cortex_RNA_REP1	31775046
Chd8_WT_6mo_cortex_RNA_REP2	31634492
Chd8_WT_6mo_cortex_RNA_REP3	28993808
Chd8_WT_6mo_cortex_RNA_REP4	51000034
Chd8_WT_6mo_cortex_RNA_REP5	24818989
Chd8_WT_6mo_cortex_RNA_REP6	36326869
Chd8_WT_E14.5_cortex_RNA_REP1	32543397
Chd8_WT_E14.5_cortex_RNA_REP2	30507408
Chd8_WT_E14.5_cortex_RNA_REP3	29486131
Chd8_WT_E14.5_cortex_RNA_REP4	30512638
Chd8_WT_E14.5_cortex_RNA_REP5	18093243
Chd8_WT_E14.5_cortex_RNA_REP6	37269600
