# Supplementary material for: Chd8 haploinsufficiency impairs early brain development and protein homeostasis later in life
Source: Mol Autism. 2020 Oct 5;11:74. doi: 10.1186/s13229-020-00369-8 (PMC7537101; doi:10.1186/s13229-020-00369-8)
Supplement: Supplementary file 2 — Additional file 2. Supplementary Data File 2: Differentially expressed genes at each age [file 13229_2020_369_MOESM2_ESM.xlsx]

## Sheet: up
1	2	3	4	5	6	7	8	9	10	11	12	13	14	15	16	17	18	19	20	21	22	23	24	25	26	27	28	29	30	31	32	33	34	35	36	37	38	39	40	41	42	43	44	45	46	47	48	49	50
1500011K16Rik	1600012H06Rik	1700010K23Rik	Sept7	Acox3	1110017D15Rik	Mrps18a	0610009L18Rik	BC003331	Ankrd32	1110008P14Rik	1700001L05Rik	Mmd2	Bola1	Adipor1	Bbs2	0610037L13Rik	Accs	4930451G09Rik	Ablim3	Abhd3	Hcn4	Ccpg1os	2500004C02Rik	Akt2	Kcnh3	Anapc15	Enpp4	Atg7	Dcakd	Cetn3	Emg1	Bri3	Il17re	Ccl25	Mettl15	Prelid3b	Angptl2	Tfap2b	Pet100	Pgap2	3110062M04Rik	Fancc	Wdr25	Csf2ra	Mdc1	BC025920	Slc5a5	Egfl6	Evx2
1700012B09Rik	2410004B18Rik	1700030M09Rik	0610009O20Rik	Cep63	1110034G24Rik	Speg	1700010I14Rik	Gle1	Bmp5	Crip2	1700030J22Rik	Adsl	Hsdl2	Cenpq	Casp3	C87436	Cdnf	Agbl3	Amer1	Tuba4a	Hlcs	Lrrc3b	Cd3e	Dctn5	Pomk	Cebpz	Pcx	Ift122	Mmab	Adcy7	Fkbp1a	Ccnb1ip1	Scara5	Gm13490	Nfs1	Lhb	Lrrc61	Cdh3	Pex16	Rad51ap2	Vps51	Fezf1	Zfp7	Smim8	Supt16	Pum3	Snrnp35	Lyrm7
1700037C18Rik	2610005L07Rik	1700048O20Rik	0610010F05Rik	Slc14a1	1600002D24Rik	Fkbp8	1700019G17Rik	Mtm1	Ccdc127	Dph3	2900009J06Rik	Tmem9	Kcnmb4os2	Cyb5d1	Cdc42bpg	Dgkz	Cntnap3	Map2k4	Colgalt2	Cx3cr1	Rab36	Rhbg	Mettl23	Gas2l1	Angptl6	Csgalnact2	Plekha3	Rmdn2	Nr2f2	Prmt3	Stag3	Zfp553	Twist1	Tmem263	Polr3c	Pyroxd1	Tkfc
1700066M21Rik	2610042L04Rik	1700125H03Rik	1300002E11Rik	Padi2	1600029I14Rik	Nbl1	1700056E22Rik	Sil1	Ccp110	Dpm2	AA415398	Rims3	Nol6	Cyb5d2	Efs	Efemp1	Ctc1	Nsmce1	Lrrcc1	Gfap	Rnf170	Twsg1	Slc22a6	Nenf	Chmp2a	Ercc1	Tdrd1	Xrcc4	Rlbp1	Coq7
2010107G23Rik	4921518K17Rik	3110082J24Rik	1700003F12Rik	Pdpr	1700013F07Rik	Nr1h2	1810012K16Rik	Pkig	Cep55	Fam213a	Arhgef7	Nptxr	Orc6	Ift81	Map4k2	Matk	Kctd14	Ppif	Mansc1	Rasal1	Tnc
2310030G06Rik	4930520O04Rik	3830406C13Rik	1700030K09Rik	Cyb5rl	1700120C14Rik	Aen	1810034E14Rik	Calcoco1	Chd8	Mrpl48	Atp6v1b1	Acot7	Rem2	Pnpla8	Rnf123	Ndufs8	Ltbp4	Rnf167	Mastl	Ak5
2510002D24Rik	4931403G20Rik	6030440G07Rik	1700067K01Rik	Mmgt2	1810043H04Rik	Timm13	2310011J03Rik	Fpgt	Fanci	Myl6b	Cdh1	Adap1	Rimbp3	Sclt1	Sdc1	Prkcg	Myo7a	Tsks	Pcdh11x
2810428I15Rik	8030462N17Rik	A4galt	1700084E18Rik	Gpr153	2810006K23Rik	Hexdc	2610015P09Rik	Gss	Gnl3	Ndufb10	Emc8	Mir6236	Srl	Tnfsf9	Tcerg1	Rfc2	Nrm	Was	Uvssa
4930405A21Rik	9330133O14Rik	Abhd15	1700102P08Rik	Zfp783	2810433D01Rik	Chst12	2610028H24Rik	Nras	Htr3a	Ppapdc1b	Hsdl1	Zic4	Stx12	Trpc4ap	Top3b	Znhit1	Pars2
4930417O22Rik	A130010J15Rik	Acmsd	1700113A16Rik	1190002N15Rik	4930405D11Rik	Parp6	4632404H12Rik	Ptk2b	Itpkc	Rab24	Pnpla6	Zic1	Utp6	Ubl5	Ttc13
4930447C04Rik	A230056P14Rik	Acsl5	2010109I03Rik	Eomes	4930415F15Rik	Haghl	4632428C04Rik	Trmt2a	Lonp2	Tarbp2	Pth1r	Arl10	Zbtb14	Xlr
4930447K03Rik	A830009L08Rik	Acta2	2210408I21Rik	Trim7	4930427A07Rik	Mvd	4732490B19Rik	Drc3	Mbp	U2af1l4	Slc25a10
4930550C14Rik	A830080D01Rik	Agbl4	2310039H08Rik	Phldb1	4930453L07Rik	Bok	4930548H24Rik	Aaas	Mef2c	Uqcr11	Tomt
4933405L10Rik	Adam8	Agpat2	4931414P19Rik	Ppip5k2	4930484H19Rik	Adprhl2	4933404O12Rik	Zfp14	Rbl1	Zfand2b
5430416N02Rik	Adcy2	AI427809	4932441J04Rik	Zfp804b	4931419H13Rik	9930014A18Rik	4933406C10Rik	Mettl4	Rqcd1
6330415G19Rik	Adtrp	Ano9	4932443I19Rik	Tmem8	4931429I11Rik	Stmn3	5830454E08Rik	Tmem106c	Utp18
9530053A07Rik	Agpat6	Arhgap33	6330408A02Rik	Msto1	5930403L14Rik	Gramd2	A730008H23Rik	Blvra
9530080O11Rik	Agtrap	Arl2bp	9430091E24Rik	Fam214a	9130023H24Rik	Sh3glb2	AA467197	Bmi1
A930004D18Rik	Aldh1a1	Art3	Abcc4	Slc6a9	9230117E06Rik	Dst	Ankk1	Tti1
Aasdh	Alx1	B230312C02Rik	Acat3	Sgol2a	9330136K24Rik	Hax1	Apom	Cap2
Abhd17a	Ankmy1	B930092H01Rik	Actr3	Wnt7a	A430046D13Rik	Tceb2	Arhgdia	Nif3l1
Abi1	Ap1s1	BC037704	Adam10	D430042O09Rik	A530072M11Rik	Srp14	B3gnt8	Nrgn
Acadl	Araf	Bcdin3d	Ado	Cntln	Adam2	Tmed3	C130036L24Rik	Abracl
Acadsb	Arid3a	Bop1	Adrb1	Myo16	Aire	Acd	Car2	Slc17a7
Acap1	Arx	Bre	Ahctf1	Kiss1r	Ankra2	Gjb2	Ccdc113	Vax1
Adprh	Asb14	C2	AI413582	Ofd1	Anxa2	Atox1	Ccnk	Mag
AF251705	Ascl1	C530044C16Rik	Aim1	Zfp26	Aox3	Cacnb3	Cd274	Bhlhe22
Agbl1	Atg3	Car4	Amy1	Cxadr	Appbp2os	Ybx3	Clcnka
AK010878	Atp5c1	Cbx7	Angpt1	Vars2	Armc3	Cuta	Cnppd1
Akip1	Atp5l	Cd320	Ankib1	Plxna3	Asf1b	Mettl22	Cpn1
Alg8	Atp6v0d2	Cd6	Anxa7	4930413G21Rik	Atad3aos	Agap3	Crygs
Alox8	Atrnl1	Cds1	Aoc3	Clca3a1	Atp11c	Ssna1	Cxcr5
Angptl1	AU023762	Ceacam1	Appl1	Orc3	B9d1	Slmo2	Dao
Ano7	AW495222	Cebpd	Atg5	Zfp566	Bhlhe23	Nat9	Des
Ar	B3gat2	Cenpm	Atl1	Scgn	Bmp6	Slc30a3	Dll4
Arl6ip4	Bbip1	Chrne	Atp6v1c1	Slc9a8	Bmp7	Snrpd2	Drd3
Arl8a	BC004004	Cited4	Atxn7	2810410L24Rik	Brca1	Fam195b	E130012A19Rik
Asb8	Bdh2	Cldn23	BC028528	Pcif1	Cald1	Atp6v0e2	Eif3j1
Atp5g3	Braf	Clec4d	Bcl9	Hhipl1	Ccdc116	Rps25	Emilin3
Atp6v1g1	Btbd10	Clec4e	Blm	Slc5a6	Ccdc8	Snx11	Fam212a
B4galnt4	C330018D20Rik	Cmbl	Bmpr2	Cenpx	Ccdc80	Desi1	Fbxl13
Banp	Cacng4	Coq5	C5ar1	Fancm	Cdk6	Stx4a	Fmo9
Bbs12	Calb1	Coro1b	C7	Shroom1	Cdkn2c	Dmtn	Galnt4
BC005624	Casp9	Coro2a	Casc5	Rnf31	Cenpf	Enho	Ggn
BC029722	Ccno	Cox7b2	Casp8ap2	Chrnb3	Cenpl	Txn2	Gm10556
BC051019	Cd37	Cpeb1	Cav2	Atad5	Cep41	Tasp1	Gm14858
Bend3	Cd52	Cry2	Ccar1	Ednrb	Ces2e	Atp6v1f	Gm16223
Brd1	Cdk19	Csf1	Ccdc122	Adora2b	Cfap58	Atp5j2	Gm16675
C030016D13Rik	Cdv3	Ctdnep1	Ccdc86	Shisa3	Cfap70	Tbkbp1	Gm765
C130046K22Rik	Cep295	Cutal	Cdc6	Col27a1	Chek2	Tmem256	Gmeb1
C330013J21Rik	Cers5	Cxcl12	Cnga3	Hjurp	Chrm5	Dgcr6	Gsto2
C4a	Cfap36	Cyp2j5	Cnksr2	Pnma1	Col6a6	Brk1	Has2os
C87198	Chchd5	D230025D16Rik	Col25a1	Ms4a15	Commd1	Stoml1	Ifitm1
Camkk1	Chchd7	D330050I16Rik	Cpa2	Gbp9	Cpsf4l	Rpl36	Ifnar1
Capn12	Chfr	Dapk3	Cpsf4	Chtf18	Cryz	Zmat2	Il13ra2
Caps2	Chid1	Ddn	Csnk1g3	Itm2a	D330045A20Rik	Pebp1	Il17f
Cars2	Copg1	Dfna5	Csnk2a1	Neurl2	Daw1	Cox7a2	Jph1
Ccdc163	Crb3	Dhodh	Ctdp1	Kdm8	Dmrtc2	Gmpr2	Mtif2
Ccdc6	Creb3	Dnaja3	Ctnnd1	Obsl1	Dnaaf1	Fkbp2	Mustn1
Ccdc64	Creb3l3	Eaf2	D5Ertd579e	Atxn3	Dok1	Ccdc124	Nfe2
Ccne1	Creb5	Egf	D930015M05Rik	6430706D22Rik	Dusp13	Eif5a	Nme9
Ccni	Ctnnbl1	Elmo2	Daxx	Prkab1	E2f5	Nsmf	Nr4a2
Ccpg1	Dclk2	Emp3	Ddx47	Tmem80	Edn2	Ptp4a3	Pcolce2
Ccsap	Dera	Enc1	Dennd5b	Glis2	Eif2s3y	Faap100	Pdk4
Cd177	Dgki	Epyc	Dmxl1	Grip2	Elf3	Fxyd7	Pla2g4f
Cd72	Dnase1l2	Ercc6l	Dna2	Man2b2	Fabp4	Cox5b	Pnlip
Cdc42ep3	Dnase1l3	Eva1c	Dock11	Plekha4	Fam110c	Map1lc3b	Pnp2
Chchd4	Dpep2	Exd1	Drg1	Wiz	Fam161a	Coa3	Pparg
Chrm1	Dph5	Fam110a	Dsel	Eml3	Fbxo15	Syt3	Ppcdc
Chst10	Dpm1	Fam83a	Dzank1	Clcn1	Foxc1	Psd	Ppfibp1
Ckm	Dstn	Fancg	Eif2ak3	Me3	Foxc2	Pgap3	Prcc
Cope	Dusp14	Fbln7	Elmod3	Plekho2	Gas1	Bola2	Pts
Cox14	Dynlt3	Fgd2	Eprs	2310022B05Rik	Gatb	Rxrb	Ranbp9
Crcp	E130304I02Rik	Fgfrl1	Ercc6	Cul7	Gbp10	Ypel3	Rgs14
Crygn	Ei24	Fndc1	Exo1	Als2cl	Gcfc2	Dpcd	Rho
Csnk1g2	Elf2	Gbgt1	Exosc9	Erlin2	Gins3	Commd4	Rnf216
Cyp17a1	Erbb2	Gdf9	Fam126a	Cdkn2aip	Gm13247	Mrpl28	Sdf4
D17H6S53E	Erich6	Gfra4	Fam133b	Zcchc6	Gm16432	2310061I04Rik	Slc10a6
D19Bwg1357e	Extl3	Gltscr1	Fam167a	Thbs2	Gm21975	Shkbp1	Slc25a41
D630033O11Rik	Fads1	Gm10432	Fam212b	Cln6	Gm4890	Actg1	Slc26a5
Dalrd3	Fam114a2	Gm12253	Fam3c	Ankrd44	Gm5127	Mrpl23	Smarcb1
Dars2	Fbxo34	Gm128	Fam57a	Arhgap27	Gm5458	Myeov2	Smim1
Dazap1	Fgfr1	Gm15104	Fbll1	Trhr2	Gm6936	Pla2g6	Sntg2
Dbp	Flrt1	Gm15880	Fbxo38	Tmem196	Gm6938	Ppan	Spta1
Dcaf4	Foxf2	Gm6607	Fer	C030006K11Rik	Gm8817	Lamtor4	Stk11
Dcdc2a	Foxg1	Gm8773	Fgfr1op	Kcnh2	Gmppb	Dnpep	Strada
Ddit3	Fv1	Gna11	Fndc9	Plekha7	Gnrh1	Tmem145	Thap7
Dhx16	Fzd10	Gna12	Frg1	Vipr2	Golga1	Mrpl12	Tlr2
Dis3	Gan	Gpr137b-ps	Fundc1	R3hcc1	Gsdmd	Tmem222	Tmem11
Dlg3	Gas2l3	Gpr137c	Gab2	E530011L22Rik	H2-Ab1	Nudc	Tollip
Dnah17	Gdap2	Gpr18	Gatad1	Vill	Ifitm3	Begain	Trp73
Dnal1	Ghdc	Gpr45	Gbx2	Lama3	Igf2	Lrrc73	Ttll5
Dusp28	Gigyf2	Gpsm1	Gck	Dpysl3	Igf2bp1	Ufc1	Vegfc
Dusp7	Gins2	Gpx6	Gdf6	Ano4	Il11	Gpx4	Vwa2
E030013I19Rik	Gkap1	Gsto1	Gipc2	Dock7	Iqub	Uqcrq
Ebp	Gli2	H2-Q1	Gla	Syt9	Isca2	Csdc2
Edc4	Gm15328	Heph	Gm15421	Zfp414	Itih2	Mtg1
Eef2kmt	Gm17801	Hr	Gm16702	Sept1	Kcnh8	Ppp1r1a
Efna2	Gm9926	Hsd3b1	Gm3219	Bche	Kcnq1	Mrpl20
Emc4	Gnb1l	Hspb7	Gm5607	Dcx	Kif18a	Ppp2r3d
En1	Gnpnat1	Htr1d	Gna14	Hgf	Klhl38	Ahnak2
Engase	Gpatch11	I830077J02Rik	Gnai3	Lig1	Klk1	Nme6
Enpp5	Grhl2	Ifitm10	Golim4	Elac1	Klk9	Fam57b
Faf1	Gucy1a2	Il13ra1	Gpr108	Trpt1	Krt27	Vsnl1
Fam122a	H2-Q2	Il17ra	Gpr68	Rasa4	Lage3	S100a10
Fam180a	Hacd1	Ilk	Gpr88	Gm15706	Lppos	Polr2f
Fam185a	Hars2	Inpp5a	Gtf2h1	Npr1	Lrrc10	BC031181
Fam20a	Hdac1	Ints4	Gtpbp8	Aste1	Ly6c1	Fdxr
Fbf1	Hdx	Iqck	Hectd1	Kifc3	Mak	Ap2s1
Fbxl15	Hist1h2bl	Itfg3	Hells	Irak1	Med31	Wbp2
Fbxl19	Hmces	Josd2	Heyl	Jaml	Meox2	Gm38312
Fcho1	Hoxa3	Kat7	Hip1r	Pard6b	Mgme1	Lin7b
Fmn1	Hsd17b12	Kcnu1	Hmbox1	Zfp467	Mogat2	Emid1
Frat2	Id2	Kctd13	Impad1	Parn	Morn3	Rfng
Gabarapl2	Inpp5k	Klf13	Ipmk	Uap1l1	Mpzl2	Dcaf11
Galm	Insl6	Klf4	Ipo8	Palm3	Mpzl3	Ndufa2
Gcc2	Iqcb1	Klhdc7b	Irx6	Pcbp3	Mrc1	Map1lc3a
Gclm	Irf2bpl	Lamc2	Itprip	Wdr6	Myb	Susd4
Gga1	Irf8	Ldlrap1	Jsrp1	Cacng7	Myl1	Trpm4
Gimap8	Kcne3	Lsm6	Kcnk2	Baiap2l2	Ngb	Chmp1a
Gimap9	Kcnh5	Lsr	Kif15	Btg2	Nme2	Slc35b2
Gm10941	Kdelr1	Lss	Klf1	Fam20c	Nox4	D8Ertd738e
Gm16070	Kdm3a	Ltb4r2	Klf2	Kcnb2	Nr1h5	Arhgdig
Gm17762	Kif14	Lypd2	Klhl10	Pld2	Ogn	Clec2l
Gm2027	Klhl28	Lyrm5	Klhl4	Cdc25b	Panx1	Rtl1
Gm20750	Klhl40	Maoa	Layn	Col11a2	Pdcd2l	S100a16
Gm5148	Kntc1	Map3k7cl	Lrp11	Hook2	Pdzd9	Dhrs13
Gm5346	Kpna3	Map4k1	Lrp12	Proca1	Pemt	Dpysl2
Gm6484	Lacc1	Med24	Lsm14a	Rfx5	Piezo2	Dctpp1
Gpank1	Lama2	Mef2b	Lyl1	Gsap	Pigr	Gmppa
Gpr1	Limd1	Megf6	Man1a2	Nol9	Prdm6	Hcfc1r1
Gpx2	Lrif1	Mei1	Map2k1	Ankrd34c	Ptk7	Pcyt2
Gsk3a	Lrrc39	Men1	Map4k3	Ermap	Rab34	Sepw1
Hbb-bs	Lsm10	Mettl17	Mbtps1	Hmcn1	Rad51	Prrt1
Hddc2	Lsm14b	Mgl2	Mcam	Sirt5	Rdh18-ps	Rnf208
Hs3st4	Macc1	Mlph	Mdga1	Wdfy4	Rgs1	Gm21092
Hsd17b11	Maml3	Mov10l1	Mdm2	Ncapd3	Rhd	S100a13
Hspb1	Mapk10	Mpped1	Mecp2	Itga2	Ripk3	Mospd3
Hyal3	Mapk1ip1l	Mrc2	Med29	Nudt12	Romo1	Cpne9
Inha	Mapk3	Mrpl55	Megf10	Isy1	Rpgrip1	Cisd3
Ints12	Melk	Msra	Mtf1	Gpatch2l	Rsph1	Uqcr10
Ipcef1	Mesp2	Mutyh	Mtmr7	Plekhm2	Scel	Fam177a
Irs3	Mettl11b	Myh6	Myc	Sp8	Sdr42e1	Rpp21
Itgae	Mettl21b	Myh7	Myrip	Col12a1	Selenbp2	Dguok
Jak2	Mief2	Myo1c	Ncbp1	Apc	Serpina3g	Rab1b
Jkamp	Msh6	Naaladl1	Nkx2-1	Gnl1	Slc13a4	Selm
Kcna5	Mterf1b	Nit2	Nlk	Rad23a	Slc35f2	Pih1d1
Kcnab2	Mterf4	Nle1	Nmrk1	Trdmt1	Slc43a3	Ppm1m
Kdelc1	Mtmr12	Nme4	Nov	Epb41l4b	Slc6a13
Kdm4a	Mtmr14	Npsr1	Nxnl2	Apcdd1	Slfn9
Khdc3	Mtnr1a	Nqo2	Oplah	Ap1b1	Snhg9
Kif9	Murc	Nr2c1	Osbp	Ano10	Soat2
Klk13	N4bp1	Nt5e	Osbpl6	Gli1	Sox21
Klkb1	Ncaph2	Ntng2	Pcdhb9	Fabp7	Spo11
Klrg1	Nek3	Particl	Pcgf5	Rbm3	Sptlc3
Leprot	Nfe2l1	Paupar	Pdap1	Atg2a	Stmnd1
Letm2	Nicn1	Pcdha6	Pde10a	Hhat	Tacc3
Lingo3	Npff	Pcdhac2	Pdik1l	Chn2	Taf10
Lix1l	Nxf1	Pcdhga12	Pet117	Brd2	Tbc1d22bos
Lrrc10b	Oit3	Pde1a	Pik3ip1	Clasrp	Tep1
Lrrc46	Orc2	Pdgfra	Pim2	Tubgcp2	Thbd
Lvrn	Ormdl2	Pex19	Plch2	Shcbp1	Tlr1
Lypla1	Ovca2	Pidd1	Pld3	Usp48	Tnfaip8l2
Lyrm1	Oxa1l	Pik3c2g	Pofut1	Tob1	Tsga10
Lzts2	Oxsm	Pitpnm2	Polg	Cwc27	Tssk5
Malsu1	P2rx6	Piwil2	Ppp1r2	Tshz1	Ttc30a1
Man1a	Pacsin1	Pkd2l2	Ppp1r7	Acsf3	Unc93a
Mansc4	Pak1	Pla2g4e	Ppp2r2b	Ano8	Upk2
Mapk15	Parp2	Poc1a	Ppp2r5d	Lmf2	Wdr78
Mark4	Pcdh7	Prg4	R3hdm2	Susd2	Wfdc3
Marveld3	Pddc1	Prrg4	Rab10	Slc22a8	Zfp185
Mast4	Pde3b	Ptgis	Rad17	Upp2
Mbd4	Pdp1	Pycr1	Rala	Vps8
Mc4r	Pex2	Ralgds	Rasl11a	Bdkrb2
Meaf6	Pfas	Rdh16	Rasl2-9	Eny2
Med30	Pick1	Retnlg	Rbbp6	Cep131
Meig1	Pigc	Rfc5	Rbm46	Itga3
Mgat1	Pigv	Rgr	Rbms1	Dgat1
Mhrt	Pitpnb	Ribc2	Rcl1	Artn
Mlf2	Plekha5	Rin3	Reps2	Pcdhb22
Mllt11	Plekhg1	Robo4	Rhag	Epm2a
Mllt6	Plekhm1	Rtn4rl2	Riiad1	Vars
Mrpl1	Plxna4os1	S100g	Rnf8-cmtr1	Lysmd3
Mrps17	Pnmal2	Sat1	Rora	Rab11b
Mrps36	Pnpla3	Scrn2	Rps19-ps3	Gm10785
Msh2	Pogk	Sdhaf3	Rps6ka6	Pdzrn4
Msrb1	Polk	Sgk1	Rrm2b	Adamts19
Mss51	Pou4f3	Sgsm2	Rsrc1	Pou3f2
Mstn	Ppih	Slc25a29	Rxra	Antxr1
Mtss1	Ppp3ca	Slc25a43	Saysd1	Otop2
Mypop	Ppp4r4	Slc35d2	Sec62	Carns1
Nab2	Prdm4	Slc37a4	Setd7	Fam219b
Ndnf	Prkd1	Slc39a5	Setx	Cadm4
Ndufv1	Prr5l	Slc41a1	Shmt1	Cenpb
Negr1	Prrc2c	Slc52a3	Siah2	Pax6
Neu1	Prune	Slco2a1	Sirt1	Arhgef10l
Nfkb1	Psmd11	Sowahb	Slain2	Ccdc15
Nfkbie	Psmd14	Spata3	Slc10a3	Ndp
Nhp2	Psmd9	Spsb2	Slc12a3	Trappc1
Nkrf	Pspc1	Srd5a1	Slc30a5	Haus7
Nkx2-2	Pthlh	Ssc4d	Slc39a7	Lama5
Nr1d2	Ptpn3	St6galnac2	Slk	Usp6nl
Ogfod2	Ptrhd1	St8sia5	Smc2	Fjx1
Ophn1	Qdpr	Stab1	Smim13	Vipas39
Otoa	Ranbp3l	Stambp	Socs6	Gabpb2
Otop3	Rapgef1	Stat5a	Sp3	Bak1
P3h3	Rd3	Stoml3	Spast	Ltbp3
Park2	Reps1	Swsap1	Spata25	Mrps18b
Patl2	Rims1	Synpo	Sptssb	Aspa
Pax3	Rnase1	Tbc1d2b	Sqrdl	Gpr165
Paxbp1	Rnf144a	Tbc1d5	Srd5a3	Trpm6
Pcbd2	Rnf17	Tbccd1	Stmn4	Cep128
Pcdh20	Rpph1	Tbx19	Strn	Lgr5
Pcp2	Rpusd2	Tdp1	Suz12	Sfrp1
Pdss1	Rragd	Tfb1m	Tars2
Per2	Rrm2	Tfcp2l1	Tax1bp1
Perp	Rtkn2	Thsd4	Tcea1
Pes1	Sash1	Tktl2	Tecta
Phf20	Scaf11	Tmem110	Tiam1
Phf7	Scarna6	Tmem198	Ticam2
Pibf1	Scd1	Tmem212	Ticrr
Pik3r2	Sdccag3	Tmem229b	Tldc1
Platr9	Sec61g	Tmem27	Tmem243
Ppapdc2	Sergef	Tmem53	Tmtc4
Ppp1r26	Sgpl1	Tmem62	Ttbk2
Ppp4r1	Sh3pxd2b	Tpk1	Tti2
Prkra	Siglec1	Traf4	Ttll11
Prorsd1	Slbp	Trappc12	Txnl1
Ptger4	Slc12a7	Trex1	Ube2d3
Ptms	Slc16a1	Troap	Ube2g1
Pwp2	Slc17a2	Trp53rkb	Ung
Qrfpr	Slc2a6	Tshr	Urgcp
Rab2b	Slc6a14	Tsn	Usp1
Rab5a	Slc7a11	Tspan2os	Usp37
Rabep1	Smad4	Tuba8	Usp54
Raly	Snx3	Tuft1	Usp7
Rap1a	Snx8	Txndc11	Wbp4
Rap2a	Socs1	Ubald2	Wscd2
Rassf2	Socs4	Ulk1	Yipf4
Rbmx2	Sowahc	Unc93b1	Zbed5
Rgl3	Spcs1	Vamp5	Zbtb39
Rgs2	Sphk2	Vax2os	Zbtb44
Rimklb	Spry1	Wnk4	Zcchc8
Ring1	Ssbp2	Wnt1	Zdhhc17
Rnf128	Sstr4	Wnt16	Zfp28
Rnf138rt1	Stt3a	Xylt1	Zfp518b
Rpia	Stt3b	Zbtb16	Zfyve1
Rpl24	Stx1b	Zcchc5	Zscan21
Rprl3	Syt5	Zfp438	Zscan29
Rps18	Tbc1d16	Zfp474
Rps2	Tbx22
Rps6kb2	Tcte1
Rps6kl1	Tex264
Runx3	Tm9sf2
Saal1	Tmem136
Scrt1	Tmem194
Sct	Tmem79
Scube3	Tmem98
Sema3f	Tmtc2
Sh2d5	Tnfsf18
Shroom4	Tnk1
Slain1	Tomm34
Slc25a11	Tor1a
Slc27a3	Trappc10
Slc31a2	Trib1
Slc33a1	Trim12a
Slc6a3	Trim26
Smdt1	Trim68
Smg5	Ttk
Smg9	Tubgcp6
Snhg3	Tulp2
Ssbp3	Ube2d1
St6gal1	Uhrf1bp1
St6galnac1	Unc50
St8sia4	Usp2
Stau1	Usp39
Stx7	Vezf1
Suds3	Vps33b
Sumo3	Wdr19
Sun2	Wdr73
Synj2bp-cox16	Xylb
Tada1	Zbtb5
Tatdn1	Zcchc24
Tbk1	Zfp146
Tgm7	Zfp212
Thtpa	Zfp217
Timm8a1	Zfp317
Tirap	Zfp334
Tma7	Zfp398
Tmco6	Zfp456
Tmem151b	Zfp512
Tmem43	Zfp595
Tmem68	Zfp609
Tmx2	Zfp619
Tomm40l	Zfp626
Top1mt	Zfp87
Trappc2	Zscan18
Trappc6b
Trim30e-ps1
Tshz3
Tspan17
Tspyl3
Ttc36
Ube2s
Ubox5
Ubtf
Ugt1a6b
Unc45a
Uqcrh
Ushbp1
Usp19
Vegfa
Vgf
Vps29
Vps37d
Vta1
Vwa1
Wnt2
Yy1
Zbtb12
Zbtb2
Zbtb40
Zc3h10
Zfp2
Zfp263
Zfp330
Zfp428
Zfp513
[truncated: 48 more columns]

## Sheet: down
1	2	3	4	5	6	7	8	9	10	11	12	13	14	15	16	17	18	19	20	21	22	23	24	25	26	27	28	29	30	31	32	33	34	35	36	37	38	39	40	41	42	43	44	45	46	47	48	49	50
Arpc2	Gdi1	March3	1600002K03Rik	Sept8	0610040J01Rik	1110008L16Rik	1110001J03Rik	Zfp488	Upf3b	Arid1b	Srsf6	1810013L24Rik	2610035F20Rik	Cntnap3	Fbn1	Ak6	2810047C21Rik1	Lmcd1	Plxnb3	BC024139	Adcy1	Aass	Hsp90ab1	Cdh6	Arntl	Atrx	Cdh18	4921507P07Rik	Cryab	Eri1	Ccdc66	G630090E17Rik	Asrgl1	2610316D01Rik	Clk1	Cul4b	Arhgap15	Ctsl	Rragb	Thbs4	Ppp1r3e	Ogt	Bcas1	Acadm	Spop	Neurod1	Enpp6	2310015A10Rik	Pknox2
Dio3	Map4k4	Sept6	1700026D08Rik	1500009C09Rik	1200014J11Rik	1700025F24Rik	1700001C19Rik	Pirt	Srek1	Atp2b3	Zfp663	Dhrs2	Abcb9	Ebf1	Gbp9	Clns1a	D630039A03Rik	5330434G04Rik	Melk	Fbln5	App	Abca8a	Xpo1	Ephb1	Gdf1	Hook1	Gaa	Asic4	Ddost	Hexa	Gas5	Got1	Eif2ak2	Ankrd6	Rbm39	Rab22a	Dusp26	Ntrk1	Nefm	2810021J22Rik	Rps8	Olfr1511	Gprasp2	Hexim1	Zfp54	Taf1d	Ezh1	Ino80	Pla2g5
Lcn2	Slc38a1	1600002H07Rik	1700092M07Rik	1700011I03Rik	1700007G11Rik	1700060C20Rik	1700011H14Rik	Prph	Dusp11	Auts2	Clstn2	E430025E21Rik	Akap8l	Fat3	Gm3002	Cmc2	Lonrf3	Ide	Zfp870	Hebp1	Huwe1	Abhd6	Orai2	Pax8	Hist1h4i	Nrcam	Itpr1	Pcyox1	Emc3	Mat2a	Wsb1	Klrg2	Sh3tc1	Gm31763	Plagl1	Ranbp6	Kcnn1	Slc30a3	Cntn4	Slc25a17	Srsf12	Snx19	Hdac11	Srp72
Ahsa1	Dock9	1700007P06Rik	1700128F08Rik	1700015F17Rik	1700034I23Rik	2610318N02Rik	4833427F10Rik	Tcf24	D930016D06Rik	Caln1	Cdkn1c	Fam69a	Cpt1a	Hectd1	Hdac10	Erp29	Rffl	Krba1	Tnni1	Laptm5	Kdm5b	Agpat4	Hspa5	Prdm11	Phkg2	Pcm1	Pcdhgb6	Prmt8	Fam107a	Morn2	Snhg5	Nipal4	Trim13	Syndig1	Hnrnpm	Zmynd8	Ppp1r1c	Ssbp4	Casd1	Zfp946
Wipi2	Trio	1700101E01Rik	1810055G02Rik	1700019N19Rik	2810403A07Rik	2810032G03Rik	4930545L23Rik	Medag	Cep70	Dnm3	Smc4	Gm16973	Dda1	Kl	Igfbp4	Exog	Rhbdl3	Uncx	Mkrn3	Reck	Nckap5	Cdip1	Copb1	Sirt3	Rbm28	Scn3a	Plcb4	Vav3	Srxn1	Ttc5
Lman2l	Son	2210416O15Rik	2810001G20Rik	1700051A21Rik	4930528A17Rik	3110056K07Rik	4930550L24Rik	Tph2	Rbm25	Flt1	Nes	Lrig2	Fsip1	Ksr2	Immt	Fer1l5	Rimbp2	Ptges	Phc1	Rgl2	Ntrk2	Dsn1	Hsp90b1	Zfp316	Stab2
Elk1	Prkacb	2610528A11Rik	3110043O21Rik	1700096J18Rik	4933427G17Rik	3632451O06Rik	4933433C11Rik	Mxra7	Rsrc2	Grik3	Mmp11	Mettl3	Hap1	Nid1	Kansl3	Mrpl19	Taldo1	Gpaa1	Cd82	Rps13	Phf2	Ppil1	Adgrl4
Hnrnpc	Cdk5r1	2700046A07Rik	4930453L07Rik	2210409D07Rik	6430548M08Rik	4833428L15Rik	9330175M20Rik	Pvalb	Pnn	Grm1	Emx2	Mtpap	Mmp14	Pcdhga8	Kmt2c	Nphp1	Tmem89	Zic5	Cyp11a1
Creld1	Prrc2b	4921511C10Rik	4930473A02Rik	2700094K13Rik	9030624J02Rik	4930430J02Rik	AB124611	Ache	Ddx5	Hexb	Rai14	Rpl4	Mtap7d3	Pcdhgb1	Mink1	Trim17	Unc119b	Zfp658
Hspa8	Mycbp2	4930447M23Rik	4930512M02Rik	4930426L09Rik	A330023F24Rik	4930546K05Rik	Abcc12	Pdxk	Anp32b	Kcna1	Rnf122	Sec14l5	Myo6	Pde4b	Snx5	Tsc22d1
Hist3h2a	Atp8a1	4930455C13Rik	4930519K11Rik	4930452N14Rik	A630001G21Rik	4930557K07Rik	Abcc5	Slc17a8	Clk4	Kif1b	Ccnb2	Slc39a2	Pear1	Sema5a
Cct7	Sulf2	4930465K10Rik	4931430N09Rik	4930488L21Rik	AA543401	4933422A05Rik	Acot5	Scn7a	Luc7l3	Myh10	Ccna2	Stk38l
Arpc5	Bclaf1	4930548H24Rik	4933401D09Rik	4930563H07Rik	Abca12	9130221F21Rik	Actn3	Pax2	2610203C20Rik	Pcdh17	Rcor2
Taf9b	Tcaf1	4931429L15Rik	4933427D06Rik	4930578C19Rik	Abcb8	9230102K24Rik	AI197445	Slc6a4	Prpf39	Ptprm	Vegfa
Zfp933	Eif3a	5930412G12Rik	6530402F18Rik	4933404K08Rik	Adh6-ps1	A430088P11Rik	AI413582	Vstm2l	Srsf1	Rassf4	Insm1
Cort	Actn4	8430419L09Rik	9230105E05Rik	5031425F14Rik	Alg1	A530088E08Rik	Aldh8a1	Nefl	Thoc1	Spock2
Calr	Ttc3	8430429K09Rik	9430018G01Rik	6330409D20Rik	Amz1	Acot12	Aldob	Siglech	Dimt1	Uba1
Dynll1	Irf2bpl	9530080O11Rik	9430038I01Rik	A230009B12Rik	Ang	Acp6	Alg9	Kirrel2	Smc5	Zfp608
Pdia3	4930402H24Rik	9630013K17Rik	A230108P19Rik	A330033J07Rik	Apobec4	Adap2	Alkbh8	Haglr	Nxf1
Mtfp1	C530008M17Rik	A330009N23Rik	A530016L24Rik	Abcc2	Appl2	Adh1	Amt	Clic5	Ccnl1
Pdia6	Herc2	A630019I02Rik	A730017C20Rik	Actg2	Arfip1	Adk	Bmp15	Cnnm2	Magohb
Gpd1	Neurod6	A630033H20Rik	A730090N16Rik	Adamts4	Arl5c	Aicda	Bpifb5	Nkx2-9	Gm17066
Hsp90aa1	Foxp1	AA986860	A930017M01Rik	Adra1a	Atp5j	Aldh1a7	Btnl5-ps	Vsx2	Hnrnpa2b1
Gm14057	Dhx36	Aaed1	AA619741	AI854517	Bcl2l12	Alox12e	Cabp7	Cdh9	Hmgn3
Fkbp4	Npm1	Abcb11	Abcd1	Akap1	Blmh	Amhr2	Capn11	Cyp26b1	Hnrnph1
Thrsp	Pum1	Abhd16a	Abcf2	Akap2	Bmf	Ap3d1	Cc2d2a	Flywch2	Ncl
Dnaja1	Adgrl3	Acaa1b	Abl2	Akr1c19	Btrc	Arhgap20os	Ccdc69	Ptchd1	Plod2
Eif4g2	Top2b	Acadl	Acad12	Ap3s2	C130030K03Rik	Arhgef18	Chac2	Iglon5	Tardbp
P4ha1	Lrp1	Acin1	Accsl	Apbb2	C1qa	Art5	ChkbCpt1b	2700062C07Rik	Gpatch4
Stip1	Nbea	Acss1	Adamts12	Aplp2	C2cd5	Auh	Ctla4	Aqp6	Smc1a
Zfp882	Tnks2	Adck3	Adgrg1	Apobec3	Calr3	Axl	Dad1	Gata2	Zc3h7a
Gpt2	Sptbn1	Adrbk1	Adgrg5	Apol11b	Camkv	B020014A21Rik	Dmrtc2	Plekhd1	Eif5b
Rab31	Gnal	AI182371	Afmid	Apol9b	Cat	Bcl10	Ehhadh	Pamr1	Cox20
Emc10	Pcnx	Aldh6a1	AI607873	Arhgef12	Ccdc34os	C1galt1c1	Eps15	Avil	Zranb2
Hsph1	Trp53bp1	Alg3	Aif1	Atf3	Ccdc84	Cabs1	Ero1lb	Corin	Hmgn5
9230110C19Rik	Snrnp200	Ankrd26	Aig1	Atp8b4	Cd44	Calcrl	Fgr	Mfap3l	Gipr
Mt2	Fnbp1l	Ap3b2	Aldoc	Atpaf1	Cd86	Cbx4	Gch1	St6galnac6	Snhg1
Otub2	Matr3	Arhgef10	Alx3	Bag2	Cdc14b	Ccdc162	Gcnt1	Tal1	1810026B05Rik
Dnaja4	Cep170	Arhgef15	Angptl7	BC021785	Cer1	Ccnb3	Glb1	Gfra1	Pisd-ps2
Chordc1	H3f3a	Arhgef37	Arfgap2	BC030500	Cfap69	Cd40	Gm10416	Cacng3	Snrnp48
Crot	Kalrn	Arhgef39	Arhgap30	BC035044	Cgn	Cep112	Gm11733	Chrna5	Snhg6
Tspan13	Cnot1	Atp11a	Arid2	BC046251	Cgref1	Cep126	Gm14405	Zmat4	Pcmtd1
Rpn1	Madd	Atp6v0a2	Asprv1	Bhmt2	Clu	Cfap46	Gm21284	Kcnk9	Srsf10
Fas	Tmx4	Atp6v1f	Atp10d	Brf1	Cobl	Cldn4	Gm30505	Adra1b	Ap3m1
Ociad2	Zfp445	AY512931	Atxn10	Bspry	Cog5	Cnst	Gm5483	Galnt13	Hltf
Golm1	L1cam	B020004C17Rik	BC048644	Cabyr	Cox8a	Col14a1	Gpatch3	Rab27b	Snhg8
Ctla2a	Eif1ax	B130034C11Rik	BC064078	Cacnb2	Cplx3	Cpox	Gsc	Spock3	Epha7
Lrg1	Cds2	B430306N03Rik	Brcc3	Car2	Crb2	Cpxm2	Hapln2	Spon1	Aplnr
Snap29	Pde1b	BC037034	Bst2	Casz1	Crx	Cyp2b19	Hcls1	Lgi3	Atad1
Gm14403	Xrn2	Bcl3	Btbd16	Cblb	Cstf1	Cyp2j8	Hs1bp3	Adcy2	Haus3
Sdf2l1	Myef2	Bicd2	Btc	Ccnf	Ctns	Dalir	Hsd17b1	En2	Emcn
Hspa1b	Usp47	Bscl2	Bub3	Cd200r4	Cyp1b1	Dcun1d4	Ina	Chst9	Pls3
Kcnip2	Tmem106b	C130026L21Rik	C2cd4d	Cd300lf	Cyp4f41-ps	Ddah2	Lao1	Creg2	Dld
Sdhaf2	Robo2	Cacna1f	Casp9	Cdc42bpa	D930048N14Rik	Decr1	Lrch4	Ebf2	Sumo1
Atxn7l1	Akap11	Cadps2	Ccdc110	Cdc42ep2	Ddx26b	Dis3l2	Lvrn	Gabra1	Eif2s3y
Fkbp1a	Pgap1	Camk4	Ccdc68	Cdk5	Dera	Dlg1	Map6d1	Irx3	Ddx3y
Serpina3n	Rab3c	Car14	Ccnt2	Cdkn2a	Dfnb59	Dmrtb1	Mier2	Sytl2	Clec14a
Eif1	Eif4g1	Catip	Cct6b	Cemip	Dnase1l3	Dpcr1	Mrm1	Col9a2
Copz1	Usp9x	Catsper2	Cd27	Chil1	Drp2	Ebag9	Muc15	Pdlim3
Aagab	Eif4a2	Ccdc174	Cd37	Chrm2	Dus4l	Eef1b2	Nmur1	Cbarp
Cstf2t	B3galt2	Ccdc27	Cdh24	Chrnb2	Eng	Eef2	Nradd	Cntnap1
Wipf3	Gphn	Ccdc43	Chst5	Chst15	Epha10	Elp4	Nt5c	Lypd1
Mettl7a1	Ctnnb1	Cdkl5	Chst8	Chsy3	Fam81a	Endov	Nt5c3b	Serpinb1a
Mfap3	Ankrd17	Cecr5	Ciart	Cmip	Fau	Ermn	Nubp1	Asic1
Ptges3	St8sia3	Celsr3	Cmtm8	Cntnap5c	Fbxl2	Espnl	Oas1a	Atp13a4
Zfp970	Wasf3	Cep72	Col12a1	Cplx1	Fbxw10	Etaa1	Oas1e	Epha6
Glipr2	Armcx4	Cideb	Colec12	Cplx2	Fbxw8	Faap24	Omp	Mroh7
Slc5a3	Erbb4	Cks1brt	Crlf3	Ctnnd1	Fermt3	Fam161b	Pak3	Prkcb
Srrt	Atp2a2	Clca2	Csnk1a1	Ctss	Fmo5	Fastkd2	Pcdhb6	Prrxl1
Cap1	Macf1	Cnp	Ctsb	Cwc22	Frmpd1	Fbxw2	Pdia2	Slc6a1
Rbl2	Elavl2	Col1a1	Cyb5b	Cx3cr1	Galnt4	Fgf8	Piwil1	Snrpn
Txlng	Prrc2c	Col1a2	Cym	Cyb5r1	Gdf5	Fkbp2	Pla2g2c	Trpm2
Snx3	Mllt3	Coq6	Cyp4b1	D17Ertd648e	Gltp	Flt4	Plat	Nova1
Pim2	Dlg2	Cotl1	Cyp4f15	D17Wsu92e	Gltscr2	Ftx	Plin1	Epm2a
Sdcbp	Ccar1	Cpn1	D430020J02Rik	D7Ertd443e	Gm10007	Fxyd2	Ptpmt1	Gm9866
2210013O21Rik	Bptf	Cpsf3l	Dcaf12	Dcaf5	Gm11696	Fyco1	Pygl	Ndn
AA388235	Wdfy3	Crabp1	Dnah7b	Dclk3	Gm12253	G6b	Qtrt1	Stk32c
Hacd3	Atp13a3	Ctsz	Dnajc12	Ddah1	Gm12596	Gbx2	Ric3	Zfpm1
Hspe1	Clasp2	Cux2	Dnajc3	Dgki	Gm15008	Gcsh	Rnf166	Fam189a2
Morf4l2	Exoc4	D7Ertd143e	Dock1	Dip2b	Gm16432	Gemin2	Rogdi	Dnajc27
Ppp2ca	Nedd4	D930015E06Rik	Dpy19l3	Dnah7a	Gm19345	Gfer	Sbf2	Vstm5
Smim10l1	Sf3b1	Dffa	Dydc2	Dock2	Gm29684	Ginm1	Shd	Fam163a
Hspb8	Dopey1	Dhrs7	E330009J07Rik	Dpp6	Gna13	Gjb3	Slc25a25	Prob1
Plpp6	Soga1	Dis3l	Egflam	E230029C05Rik	Gng4	Glt1d1	Slc9a4
Cct3	Ccdc88a	Dlx6os2	Eif2s3x	Elmo1	Gpd1l	Gm13152	Snx31
Cnih2	Cadps	Dok1	Eif4e	Epb4.1l3	Gpr180	Gm13212	Spaca5
Trappc13	Ubr1	Dscc1	Emx2os	Esam	Grm7	Gm15545	Spag8
Manf	Pja2	Dtnb	Enpep	Etv1	Grn	Gm20605	Spata31d1d
Pja1	Xpo5	Dtx3	Epb4.2	Exoc6b	Gucy2c	Gm29811	Spopl
G3bp2	Mpdz	Dync1h1	Etl4	F730043M19Rik	Gusb	Gm3363	Stat5b
Crk	Zfp462	Echdc3	Exph5	Fam135b	H2-Q7	Gm5065	Stfa1
Drc1	Smchd1	Eci1	Fadd	Fam196b	Hacd4	Gm5640	Tes
Ppp1r3c	Msi2	Eda	Fam178b	Fst	Hdac8	Gm5766	Tff3
Rnpep	Reln	Entpd3	Fam45a	Fut10	Hfm1	Gm9199	Tmtc2
Cct6a	Hs6st2	Entpd4	Fam83f	G630055G22Rik	Hip1	Gns	Trim30e-ps1
Dusp19	Kif26b	Epgn	Fbxl17	G6pc	Hmgcs2	Gpa33	Trim60
Slfn2	Smarca1	Etfb	Fbxw17	G6pdx	Hpse	Gpatch2l	Trmt13
Swt1	Secisbp2l	Fam216a	Fdx1l	Galnt14	Htr1b	Hadha	Tsen34
Enox1	Slc7a1	Fam219b	Fkbp14	Gapvd1	Ier3ip1	Hist1h4c	Vamp4
Adamts14	Trpm7	Fbxl12os	Fras1	Garnl3	Ifi203	Hnrnpl	Wnt9a
Cep19	Mex3b	Fggy	Frmd7	Gcm2	Impa2	Hs3st5	Yod1
Anxa11	Tpr	Fgl1	Galns	Gm10046	Inpp5e	Impg2	Zfp442
Ensa	Ncoa1	Fhit	Gck	Gm13749	Itgb2	Insig2	Zfp750
Nat8f5	Thoc2	Foxh1	Gjd3	Gm5105	Katnal2	Insl3	Zfp932
Dctn4	Nol4	Gclc	Glcci1	Gm8709	Kcna5	Jmjd4	Zfpl1
Rrp7a	Crim1	Gcsam	Glis3	Gne	Kcnma1	Kbtbd4	Zswim1
Nnat	Smc3	Gdpd2	Gm19757	Gng3	Kcnq2	Kcna4
Bhlhb9	Fry	Gins1	Gm20199	Gnptab	Lamb3	Klra2
Tm2d2	Tnr	Gja6	Gm38413	Golga7	Lmf1	Klrg1
Hist1h2bc	Usp15	Glrx	Gm6086	Gpr132	Lmln	Lhfpl4
Hn1	Setbp1	Glrx2	Gp9	Gpr151	Lsr	Lime1
Pglyrp1	Dmxl1	Gm10677	Gper1	Gzmm	Luc7l	Lpar6
Pea15a	Col4a2	Gm5124	Gpld1	Hk2	Ly96	Lrrc4
Edc3	Fubp1	Gm5431	Gpr89	Homez	Lyn	Lrrc59
Ly6a	Ankrd12	Gm5468	Gprc5b	Hoxd4	Lynx1	Lta4h
Ccm2	Apcdd1	Gm6307	Guf1	Il20ra	Med25	Lysmd1
Glrx3	Epha4	Gm9054	Gypa	Il2ra	Meg3	Mctp2
Ly6c1	Rsf1	Gm9079	Gys2	Ilf3	Mettl20	Mettl9
Syngr3	Zfp638	Gpr150	Hist2h2be	Insr	Mfsd7a	Mgat4c
Smim3	Tle4	Gramd4	Hoxd3	Irf7	Mical1	Mlf1
Cops4	Ndst1	Grik4	Htr2b	Itsn2	Mkl2	Morf4l1
Fam83d	Kidins220	Grm2	Ibtk	Jpx	Mpo	Mtrr
Zfp667	Sepp1	Gsg1l	Ifitm10	Kbtbd12	Msrb3	Myh13
Dnajb5	Hnrnpll	Hao2	Il21r	Kcna2	Mycbp	Ncoa3
Rexo4	Fam120c	Haus4	Il4ra	Kcnip3	Nek9	Ndufa9
Hspb1	Lppr4	Hcn2	Il6st	Kcnj12	Nkd2	Neurod4
Msrb2	Glg1	Hcrtr2	Ints3	Kcnj6	Nnmt	Nfatc4
Plin3	Birc6	Hist1h2bk	Itih2	Kcnj9	Nr1i3	Ngrn
Rpp25l	Ppig	Hormad1	Itih5	Knop1	Nudt16	Nmd3
Vit	Sorbs1	Hspa2	Kank1	L3mbtl3	Nupl2	Nms
Rab40c	Kat6a	Hykk	Kcne1l	Lgals1	Olfr1420	Nono
Klf10	March7	Icos	Kdelr1	Lgi4	Orai1	Npepps
Acot1	Islr2	Igfbp1	Kpnb1	Lrch1	Oraov1	Npy6r
Higd1a	Mtus1	Il1b	L3mbtl4	Mad1l1	Otof	Nudt5
Rab14	Dmxl2	Il2rg	Lcp2	Med9	P2rx1	Nxpe3
Mlf2	Cdh11	Inhbe	Ldlrad3	Mgat3	P4htm	Oas3
Atg12	Spen	Ints9	Limd2	Mrpl14	Parp16	Odf3
Pnpla7	Ptprr	Jup	Lipc	Nat8l	Parvb	Pde6g
Tra2a	Dhx15	Kat2a	Lman1l	Ncam1	Pcca	Pdzd9
Zcchc17	Rabggtb	Kbtbd13	Lpcat2	Neb	Pcyox1l	Pfdn2
Fam114a2	Synpr	Kcnab1	Lrfn2	Net1	Phf19	Pfkm
Kdm3a	4932438A13Rik	Kcng2	Lrrc8d	Nlrp10	Phpt1	Pga5
Ccng1	Grm5	Keap1	Macrod1	Nxf7	Pmaip1	Pigr
Ddit3	Pdzd2	Kif1a	Map3k19	Oas1g	Poldip2	Pik3cd
Dedd2	Sp3	Klhl34	Mapkap1	Olfr110	Polm	Pip5k1b
Cacybp	Epg5	Kmt2d	Mc2r	Orc1	Ppil3	Plekhg4
Gimap6	Syn3	Krt19	Mecp2	Pcdha11	Ppp6r2	Polr1c
Rasl12	Smarcad1	Lax1	Med23	Pcdhb15	Prkch	Ppp1r3g
N4bp2l2	Prepl	Lbh	Mgam	Pcdhb22	Prr3	Prkar2a
Ttc26	Cltc	Lclat1	Mpp2	Pcdhgb2	Pstpip1	Psg19
1500017E21Rik	Rgs9	Lgmn	Mpz	Pcyt1b	Ptprc	Pyhin1
Abhd14a	Cdh2	Lifr	Mrln	Pdyn	Pycrl	Rgs13
Ak3	Tcf20	Lin7b	Mrpl11	Pitpnc1	Rad51b	Rpain
Hspbp1	Epha5	Lipa	Mtfmt	Pkd2l1	Rbks	Rpph1
Wdr18	Nrxn3	Lmbrd1	Myh1	Pld5	Rbp4	Rps28
Zbtb26	Chl1	Lrrc46	N4bp2	Pld6	Rdh13	Rps7
Gde1	Myo1b	Lrrc66	Nit2	Plin2	Rhcg	S100pbp
Ywhae	Faxc	Lrrc9	Nlrp1a	Ppargc1b	Rhpn1	Samd15
Ctsd	Psmd1	Lrrtm3	Nrbp1	Pqbp1	Ripply1	Sap30bp
Mgst1	Scaper	Mamdc4	Nrg1	Prmt1	Rnf151	Sco2
Ftl1	Kat6b	Map1b	Nrm	Prr15	Rnf222	Serpina3g
1700102P08Rik	Herc3	Map3k10	Nsd1	Prr5l	Rplp1	Serpinb8
Arf1	Shisa6	Mapt	Nudt7	Psat1	Rsph3a	Siah3
Ssr3	Notch1	Mcoln2	Nup210	Psors1c2	Rubie	Slbp
Pqlc1	Zfp292	Mettl24	Nxph2	Ptk2b	S100a16	Slc17a3
Tmem50a	Ascc3	Morn4	Olfr545	Ptpn3	Sdc3	Slc25a46
Mmd	Ckap5	Myo19	Pcdhga10	Ptpre	Sgsm1	Slc39a7
AI987944	Scn2a1	Myo5c	Pde6c	Pvr	Slc25a1	Smurf1
Tmem50b	Xpr1	Nacc1	Pdzk1	Rab11fip4	Slc25a35	Snhg10
Cct5	4931406P16Rik	Naglu	Pgm5	Rhag	Slc27a6	Snx24
4933432I09Rik	Prpf8	Neurl4	Pinlyp	Rims2	Slc28a3	Sp110
Leprotl1	Cd47	Nmt1	Pip5kl1	Rnf114	Slc30a2	Spata5l1
Psmc5	Ufl1	Nsun4	Pitrm1	Rrbp1	Slc39a9	Spata9
Zfp811	Dync2h1	Nudt13	Pkib	Rrh	Slc8a3	Spred3
Ncoa5	Nap1l2	Nudt22	Pla2r1	Samd5	Slfn10-ps	Srp19
Mt1	Fndc3b	Nxf2	Plcb1	Scd3	Snhg7	Synpo2
Eif4a1	Casp8ap2	Oat	Plch1	Setd2	Snph	Tacr2
Gmfb	Cdh5	Olfm1	Plcxd3	Setd5	Spata7	Tdo2
Mtch1	Ranbp2	Padi4	Pmel	Slc1a1	Spdya	Ticam1
Hspa1a	Pygo1	Pafah1b3	Pnky	Slc26a3	Spin2c	Tm4sf20
Khdrbs3	Usp34	Parp9	Ppp1r3fos	Slc2a5	Svopl	Tmem185b
Asb4	Stag2	Parvg	Ptpn13	Slc6a6	Tceal1	Tmem221
Rab28	Dock4	Pcdh8	Pyurf	Smok4a	Tectb	Tmem79
Capns1	Rgs7bp	Pcdha9	Raf1	Smyd2	Tekt1	Tmprss7
Rasd1	Lrrtm2	Pde4dip	Rftn1	Snip1	Timeless	Tppp
Tspan31	9330182L06Rik	Pde8b	Rgag1	Socs1	Tktl1	Tra2b
Mfsd2a	Ubr5	Pecr	Rhbdf2	Spata31d1b	Tmem100	Trappc6b
Ifi27	Atp1a1	Peg3	Rnf121	Srd5a2	Tmem179	Trim26
Laptm4b	Ctdspl2	Phka1	Rpn2	St3gal1	Tmem241	Trim55
Pdhb	Nipbl	Phox2b	Runx1	Stim1	Tmem9b	Trmt11
Selenok	Atxn1l	Pigl	Serinc2	Supt6	Tmprss9	Trp73
Sst	Rgs8	Pithd1	Sfrp4	Suv39h1	Tpbg	Tspo2
Ubl3	Pcdh10	Pla2g2f	Sft2d2	Sv2c	Trim21	Tstd3
St13	Cntn1	Pld4	Shq1	Sypl2	Trim35	Tubd1
Rcan1	Usp33	Plekha4	Slc13a4	Syt12	Tro	Uba5
Arl2	Smek2	Ptpro	Slc16a14	Tab2	Ttc21a	Ube2e3
Spata2l	Polr3b	Pxdc1	Slc25a45	Tbc1d30	Tusc5	Ube2f
Caap1	Atp11c	Rab6b	Slc25a53	Tcp11l1	Uvrag	Ush2a
Ubl4a	Atp2b1	Rbm44	Slc2a4	Tgm3	Wdr62	Vopp1
Pdia4	Vcan	Rchy1	Slc38a6	Tmem246	Wdr64	Wdr11
Ppp1r11	Fat1	Rell2	Slc39a10	Tmem54	Wnt2	Wdr35
Zdhhc15	Ppp1r12a	Rere	Slc5a6	Tnik	Xlr	Zc4h2
Saraf	Slc4a10	Rfc3	Slc7a8	Tnnc2	Zan	Zcrb1
Tppp3	Chst11	Rgl3	Slfn5os	Tnnt2	Zap70	Zfp362
Prkcsh	Jun	Rgs12	Snhg17	Trappc3l	Zbtb8a	Zfp41
Mal	Slit3	Rpl27a	Sorl1	Trf	Zbtb8b	Zfp65
Srpr	Alg10b	Rps6kc1	Sytl4	Troap	Zdhhc12	Zfp827
Cfl1	Chm	Rrp15	Tbc1d10c	Trpm8	Zfp133-ps	Zfp850
Gpbp1l1	Magee1	Rtn2	Tbcb	Ttll11	Zfp9
P4ha2	Gprin3	Rufy1	Tbce	Tyrp1	Zfyve27
Agpat5	Gprasp1	Scn8a	Tcirg1	Ubap1	Zkscan6
Htra1	Plxna2	Sec24a	Tg	Ubash3b	Zpld1
Rasl11a	Timp3	Sgce	Themis	Unc13c
Vmn2r29	Scn9a	Shroom1	Tmc3	Utrn
Tekt4	Tubgcp5	Skor1	Tmem265	Vamp1
Dnajb11	Tuba1b	Slc16a9	Tmprss11a	Wbscr17
Hmgcr	Sox4	Slc1a4	Tmprss15	Wdr55
Apip	Sorcs3	Slc22a21	Tnrc6a	Wdr59
Cdk2ap1	Gad1	Snhg11	Tollip	Wfikkn1
Ptov1	Sema3c	Ssc5d	Tomm20	Wwox
Srsf3	Lrrn1	Ssh2	Tor1aip2	Xirp2
Ch25h	Ndufs1	Stat4	Trim12c	Xkr7
Med28	Zfp26	Stat6	Trim75	Zfp128
Ccdc137	Htr2c	Stxbp2	Ttpa	Zfp369
Xbp1	Kmt2e	Supt3	Unc50	Zfp518b
Ccdc117	Isoc1	Susd3	Ust	Zfp668
Enc1	Cwf19l2	Synb	Vcam1	Zfp939
Mrps6	Heatr5b	Tanc2	Vps37a	Zkscan8
Hacd2	Rps6ka5	Taok2	Vwa5b1
Strn3	Msn	Tbc1d5	Vwa8
Cyp4f14	Zfp521	Tfec	Wdr61
Hyou1	Dock11	Th	Wfs1
Rnf19a	Amotl1	Thap3	Wnk1
Cinp	Gria2	Thsd1	Xlr4b
Nnt	Nap1l3	Tm4sf1	Xpo4
Ppid	Sh3gl2	Tmbim4	Ythdc2
Ube2b	Ets1	Tmeff2	Yy2
Zmym1	Tenm3	Tmem178b	Zbtb7c
Yme1l1	Ptch1	Tmem214	Zc3hc1
Tcp1	Col4a1	Tmem216	Zcchc8
Cct4	Sik2	Tmem41a	Zfhx4
Mrps12	Maml3	Tmem91	Zfp105
Prmt2	Fam184a	Tnfrsf18	Zfp518a
P4hb	Ankrd63	Tph1	Zfp715
Gm694	Enpp2	Trafd1	Zfp764
Derl1	Sulf1	Trim14	Zfp780b
Ippk	Rev3l	Trim43c	Zfp799
Chtf8	Tjp1	Trim56	Zfp82
Ywhaq	Ezr	Trub1	Zfp948
Trappc5	Pcdh9	Tsen2	Zfp950
Bcl2l1	Pcdhgc5	Tspo	Zwint
Htatip2	Cand2	Tspyl4
Nedd1	Atad2b	Ttc24
Rnf5	Ppp1r1b	Tyw3
Umps	Pcdhga2	Ube2m
Nadk	Sesn3	Unc13b
Tmem70	Rarb	Veph1
Mrps11	Gm7964	Vps13c
Rab15	Scg2	Vsx1
Peli1	Cdh8	Wasf1
Ppt2	Nwd1	Wdr20
Rbm18	Dgkb	Wscd2
1700007K13Rik	Slitrk3	Wt1
Dusp4	Lyst	Zfp13
Stt3b	Tac1	Zfp599
Zfp937	A830010M20Rik	Zfp618
Azin1	Ntn1	Zfp839
Msmo1	Fgd6
Gdpd1	Gm13716
Mettl11b	Aspm
Zfp874b	Neto1
Cd99l2	Lrrc75b
Acsl3	Col19a1
Tmem208	Adgrf5
Aspdh	Meis2
Eef1a1	Luzp2
Rce1	Slco2b1
Il1r1	Dgkg
Ccng2	Fan1
Ubald1	Prox1
Snu13	Nbas
Ormdl2	Id4
Tbrg1	Alk
Rabl6	Tnks
Hsd17b12	Tmem2
Lpin3	Ucp2
Mrps7	Nrp1
Amd1	Ly75
Tbc1d25	Bcl11b
Tmem33	Myo1e
Dnaja2	St18
Dsp	Ipo7
Gm21949	Adora2a
Nat8f1	Pcdha7
Galnt9	Lama1
Nde1	2900097C17Rik
Ociad1	Ptprb
Crls1	Robo1
Schip1	Irf1
C030023E24Rik	Pbx3
Tpi1	Tgfa
Zhx3	Trim25
Papola	Erap1
Tram1l1	Frem2
Map10	Plce1
Rnf113a2	Csmd3
Snap23	Ncam2
Cdk2ap2	Slc35d3
Spink8	Tenm1
Tmsb4x	Slco1c1
Tpm4	Stxbp5l
Pnrc2	Tshz1
Minos1	Tenm2
Serf2	Zfp92
Anapc16	Rasgrp1
Polr2m	Gabrb2
Susd5	Mospd2
Tmem167	Hipk2
Tmem59	Ttr
Tubb4b	Pcdhga4
Atxn7l3b	Car12
Gpr17	Fstl5
Oxct1	Vcl
1500009L16Rik	Zfp804a
Ddx28	Sec24d
Api5	Esrrg
Cops8	A2m
Rpe	Cntnap5b
Adipor2	Helz2
Mkks	Rxrg
Ube2g2	Igf2r
Rngtt	Rif1
Syt14	Kdr
Tmx2	Cacna2d3
Uchl1	Tmem132d
Gm10069	Slc2a1
Icosl	Notch4
Ldah	Klhl13
Eif3e	P2ry1
Ier5	Drd1
Crem	Pde10a
Dusp18	Pcdhb11
Rpf2	Abcc9
Rpp40	Myo3b
Stk16	Dhx9
Tmem38a	Penk
Zfp260	Foxp2
Ubxn2b	Igsf9b
Sptlc1	Cntnap4
Slc23a3	Lrp1b
Foxo6	Ccdc141
Phb	Tex9
Ube2d3	Aqp1
Nrn1	Nexn
Cx3cl1	Pcdhga11
Fam220a	Pde7b
Spred1	Pcdhga9
Ywhab	Dach1
Ly6e	Dcc
Ghsr	Clic6
E2f6
Noct
Nostrin
Etf1
Atp6v0e
Cdkn2aipnl
Dnaja3
Cd93
Cebpa
Crybb1
Mydgf
Wbscr22
Zfp444
Map1lc3b
Ppp2r1b
Chchd2
Dhrs7b
Agk
Gadd45gip1
Otud6b
[truncated: 53 more columns]
