# Supplementary material for: Chd8 haploinsufficiency impairs early brain development and protein homeostasis later in life
Source: Mol Autism. 2020 Oct 5;11:74. doi: 10.1186/s13229-020-00369-8 (PMC7537101; doi:10.1186/s13229-020-00369-8)
Supplement: Supplementary file 3 — Additional file 3:. Supplementary Data File 3: The full lists of genes in each cluster [file 13229_2020_369_MOESM3_ESM.xlsx]

## Sheet: Cluster 1 Genes
1500011B03Rik
2700062C07Rik
Ache
Adcy2
Adra1b
Aqp6
Arhgap15
Arl2
Asic1
Asic4
Atp13a4
Avil
BC065397
Bcas1
Cacng3
Casd1
Cdh9
Chrna5
Clic5
Cnnm2
Cntn4
Cntnap1
Commd10
Corin
Creg2
Crhbp
Ctsl
Cyp4f14
Dzip1
Ecsit
Epha6
Gabra1
Galnt13
Gata2
Gfra1
Gm9866
Gpr17
Haglr
Higd1a
Htatip2
Irx3
Kcnn1
Kirrel2
Lgi3
Lhb
Ly6a
Medag
Mettl7a1
Mroh7
Mt1
Mtfp1
Mxra7
Nefl
Nefm
Nkx2-9
Ntrk1
Nudt2
P4ha2
Pax2
Pdxk
Ppp1r1c
Ppp1r3c
Prkcb
Prmt8
Ptchd1
Pum3
Pvalb
Rab15
Rab27b
Rasd1
Rcan2
Recql
Scn2b
Scn7a
Serpina3n
Sfxn1
Slc17a8
Slc30a3
Slc6a4
Snrpn
Spink8
Spock3
Spon1
Srxn1
Ssbp4
Stk32c
Susd5
Tph2
Tpi1
Trpm2
Vstm2l
Vstm5
Vsx2
Wars2
Zfp488
Zfpm1
Zmat4

## Sheet: Cluster 2 Genes
4921507P07Rik
6430706D22Rik
Abcb10
Adcy8
Ap1b1
Apc
Aspa
Astn2
Bdkrb2
Cbarp
Chst9
Col9a2
Cyp26b1
Dnajc27
Dusp26
Ebf2
Ednrb
Egfl6
En2
Epb41l4b
Epm2a
Ermap
Fabp7
Fam163a
Fam189a2
Flywch2
Gm15706
Gnl1
Gpr165
Gprasp2
Gsap
Haus7
Hdac11
Hjurp
Hmgcll1
Kcnk9
Kdm8
Lrrc61
Lypd1
Me3
Mfap3l
Myh8
Ndn
Ndp
Padi2
Palm3
Pamr1
Parva
Pdlim3
Pdzrn4
Pirt
Pld2
Plekhd1
Proca1
Prph
Prrxl1
Prune2
Rragb
Serpinb1a
Siglech
Slc14a1
Slc22a8
Slc6a1
Sncg
Snrnp35
St6galnac6
Susd2
Sytl2
Tal1
Tcf24
Thbs2
Tkfc
Tmem8
Tnc
Vav3
Vill
Wdr6

## Sheet: Cluster 3 genes
1190002N15Rik
2310022B05Rik
2810410L24Rik
4930413G21Rik
5330434G04Rik
Ablim3
Accs
Acox3
Acsf3
Adamts19
Adcy7
Adora2b
Als2cl
Amer1
Angptl2
Ankrd34c
Ankrd44
Ano10
Ano4
Ano8
Antxr1
Apcdd1
Arhgap27
Arhgef10l
Artn
Aste1
Atad5
Atg2a
Atxn3
Baiap2l2
Bak1
Bbs2
Bche
Brd2
Btg2
C030006K11Rik
Cacng7
Cadm4
Carns1
Casp3
Ccdc15
Ccdc9
Ccdc91
Cdc25b
Cdc42bpg
Cdkn2aip
Cenpb
Cenpx
Cep128
Cep131
Cep63
Cetn3
Chd8
Chn2
Chrnb3
Chtf18
Clasrp
Clca3a1
Clcn1
Cln6
Cntln
Cntnap3
Cntrob
Col11a2
Col12a1
Col27a1
Colgalt2
Coq7
Ctc1
Cul7
Cwc27
Cxadr
Cyb5rl
D430042O09Rik
Dcx
Ddo
Dgat1
Dhx34
Dock7
Dpysl3
E530011L22Rik
Efs
Elac1
Eml3
Eny2
Eomes
Erlin2
Fam20c
Fam214a
Fam219b
Fancm
Fjx1
G6pc3
Gabpb2
Galnt6
Gbp9
Gli1
Glis2
Gm10785
Gpaa1
Gpatch2l
Gpr153
Grip2
Hcn4
Hhat
Hhipl1
Hlcs
Hmcn1
Hook2
Iglon5
Irak1
Isy1
Itfg2
Itga2
Itga3
Itm2a
Jaml
Kcnb2
Kcnh2
Kctd14
Kifc3
Kiss1r
Krba1
Lama3
Lama5
Lgr5
Lig1
Lmf2
Lrrcc1
Ltbp3
Ltbp4
Lysmd3
Man2b2
Mansc1
Map4k2
Mastl
Mmgt2
Ms4a15
Msto1
Myo16
Myo7a
Ncapd3
Neurl2
Nol9
Nova1
Npr1
Nrm
Nudt12
Obsl1
Ofd1
Orc3
Pan2
Pard6b
Parn
Pars2
Pax6
Pcbp3
Pcdh11x
Pcdhb22
Pcif1
Pcyox1
Pdpr
Phldb1
Plekha7
Plekhm2
Plekho2
Plxna3
Pnma1
Pou3f2
Ppip5k2
Prkab1
Prmt3
Prob1
Ptges
R3hcc1
Rab11b
Rab36
Rad23a
Rasa4
Rbm3
Rec8
Rfx5
Rnf123
Rnf170
Rnf31
Scgn
Sdc1
Sfrp1
Sgol2a
Shisa3
Shroom1
Sirt5
Slc5a6
Slc6a9
Slc9a8
Smyd5
Sp8
Syt9
Tcerg1
Tmem196
Tmem80
Tob1
Top3b
Trappc1
Trdmt1
Trim7
Trpm6
Trpt1
Tshz1
Ttc13
Tubgcp2
Txnrd3
Uap1l1
Uncx
Upp2
Usp48
Usp6nl
Uvssa
Vars
Vars2
Vipas39
Vipr2
Vps8
Wdfy4
Wiz
Wnt7a
Zcchc6
Zfp26
Zfp414
Zfp467
Zfp566
Zfp783
Zfp804b
Zic5

## Sheet: Cluster 4 genes
1500017E21Rik
AA388235
Aass
Abca8a
Abracl
Agk
Agpat5
AI987944
Ak6
Angptl6
Anp32a
Anxa11
Arf1
Arntl
Asb4
Atp6v0e
Azin1
BC003331
Bhlhe22
Blvra
Bmi1
Caap1
Cap1
Cap2
Ccm2
Ccng2
Cct5
Cct7
Cd93
Cd99l2
Cebpz
Cfl1
Ch25h
Chmp2a
Chtf8
Copb1
Cops4
Cort
Crem
Crlf2
Crot
Crybb1
Csgalnact2
Ctsd
Dnaja2
Dnaja3
Dsp
Dusp18
Edc3
Eef1a1
Eif4a1
Elk1
Emc10
Enpp4
Ercc1
Eri1
Etf1
Fam83d
Fkbp1a
Fpgt
Ftl1
Gadd45gip1
Gimap6
Gle1
Glipr2
Gm14403
Gpbp1l1
Gss
Hacd2
Hectd2
Hist1h2bc
Hist1h4i
Hn1
Hnrnpc
Hsp90aa1
Hsp90ab1
Htra1
Icosl
Ier5
Ifi27
Ift122
Il1r1
Kcnip2
Klf10
Krt10
Lcn2
Ldah
Leprotl1
Lman2l
Lrg1
Ly6e
Lyrm7
Mal
Map10
Map1lc3b
Mettl11b
Mettl15
Mfap3
Mfsd8
Minos1
Mlh3
Mrps11
Mrps7
Msmo1
Msrb2
Mtrr
Nadk
Nde1
Nedd1
Nfs1
Nif3l1
Nnt
Nphp1
Nrgn
Ociad1
Otud5
P2ry6
Pea15a
Peli1
Pglyrp1
Phkg2
Pja1
Pkig
Plekha3
Plin3
Pnpla7
Pnrc2
Pomk
Ppp1r11
Ppp2r1b
Ppt2
Prkcsh
Ptov1
Rasl11a
Rasl12
Rce1
Rmdn2
Rnf5
Rnpep
Rpp40
Rrp7a
Serf2
Sgk3
Sil1
Slc25a17
Slfn2
Snap23
Snu13
Snx3
Spata2l
Sptlc1
Srrt
Srsf3
Srsf7
St13
Stab2
Stip1
Stk16
Thbs4
Thrsp
Tmem106c
Tmem50a
Tmem70
Trim17
Ttc26
Tubb4b
Ubald1
Ube2b
Umps
Vit
Vrk3
Wipf3
Wipi2
Xrcc4
Ywhab
Ywhae
Ywhaq
Zbtb26
Zfp260
Zfp811
Zfp874b
Zfp882
Zfp933
Zfp937
Zmym1

## Sheet: Cluster 5 genes
1500009L16Rik
1700007K13Rik
1700102P08Rik
2210013O21Rik
4933432I09Rik
9230110C19Rik
Aagab
Abhd14a
Abhd6
Acadm
Acbd5
Acer2
Acot1
Acsl3
Adamts14
Adgrl4
Adipor2
Agpat4
Ahsa1
Ak3
Amd1
Anapc16
Api5
Apip
Arpc2
Arpc5
Aspdh
Atf4
Atg12
Atxn7l1
Atxn7l3b
Bcl2l1
Bhlhb9
C030023E24Rik
Cacybp
Calr
Capns1
Ccdc117
Ccdc137
Ccng1
Cct3
Cct4
Cct6a
Cdip1
Cdk2ap1
Cdk2ap2
Cdkn2aipnl
Cep19
Chchd2
Chordc1
Cinp
Clns1a
Cmc2
Cnih2
Cops8
Copz1
Creld1
Crk
Crls1
Cryab
Cstf2t
Ctla2a
Cx3cl1
Dcakd
Dctn4
Ddit3
Ddost
Ddx28
Dedd2
Derl1
Dhrs7b
Dio3
Dnaja1
Dnaja4
Dnajb11
Dnajb5
Drc1
Dusp19
Dusp4
Dynll1
E2f6
Eef1g
Eif1
Eif3e
Eif4g2
Emc3
Enc1
Enox1
Ensa
Erp29
Exog
Fam107a
Fam114a2
Fam220a
Fas
Fer1l5
Fkbp4
Foxo6
G3bp2
Gabpa
Galnt9
Gde1
Gdf1
Gdpd1
Glrx3
Gm10069
Gm14057
Gm21949
Gm694
Gmfb
Golm1
Gpd1
Gpt2
Hacd3
Hexa
Hexim1
Hist3h2a
Hmgcr
Hsd17b12
Hsp90b1
Hspa1a
Hspa1b
Hspa5
Hspa8
Hspb1
Hspb8
Hspbp1
Hspe1
Hsph1
Hyou1
Ippk
Kdm3a
Khdrbs3
Laptm4b
Lpin3
Ly6c1
Manf
Mat2a
Med28
Mettl4
Mfsd2a
Mgst1
Mkks
Mlf2
Morf4l2
Morn2
Mrpl19
Mrps12
Mrps6
Mtch1
Mydgf
N4bp2l2
Nat8f1
Nat8f5
Ncoa5
Nnat
Nostrin
Nrn1
Ociad2
Orai2
Ormdl2
Otub2
Oxct1
P4ha1
P4hb
Papola
Pdhb
Pdia3
Pdia4
Pdia6
Phb
Pim2
Plpp6
Polr2m
Ppid
Ppil1
Ppp2ca
Pqlc1
Prelid3b
Psmc5
Ptges3
Rab14
Rab28
Rab31
Rab40c
Rabl6
Rbl2
Rbm18
Rbm28
Rcan1
Rexo4
Rit1
Rnf113a2
Rnf19a
Rngtt
Rpe
Rpf2
Rpn1
Rpp25l
Saraf
Schip1
Sdcbp
Sdf2l1
Sdhaf2
Selenok
Slc23a3
Slc5a3
Smim10l1
Smim3
Snap29
Spred1
Srp72
Srpr
Ssr3
Sst
Strn3
Stt3b
Swt1
Syngr3
Syt14
Taf9b
Tbc1d25
Tcp1
Tekt4
Tm2d2
Tmem167
Tmem208
Tmem33
Tmem50b
Tmem59
Tmsb4x
Tmx2
Tpm4
Tra2a
Tram1l1
Trappc13
Trappc5
Tsc22d1
Tspan13
Tspan31
Ttc5
Txlng
Ube2d3
Ube2g2
Ubl3
Ubl4a
Ubxn2b
Uchl1
Vmn2r29
Wbscr22
Wdr18
Xbp1
Xpo1
Yme1l1
Zcchc17
Zdhhc15
Zfp444
Zfp667
Zfp970
Zhx3
