# Supplementary material for: Chd8 haploinsufficiency impairs early brain development and protein homeostasis later in life
Source: Mol Autism. 2020 Oct 5;11:74. doi: 10.1186/s13229-020-00369-8 (PMC7537101; doi:10.1186/s13229-020-00369-8)
Supplement: Supplementary file 4 — Additional file 4. Supplementary Data File 4: Gene ontology/pathway analyses [file 13229_2020_369_MOESM4_ESM.xlsx]

## Sheet: Cluster 1 Pathways and Terms
term_name	term_id	source	p_value	term_size	query_size	intersection_size	intersection
neuron projection	GO:0043005	GO:CC	7.10654e-07	1507	91	25	Tph2,Pvalb,Ache,Slc17a8,Slc30a3,Ntrk1,Scn7a,Crhbp,Slc6a4,Nefl,Clic5,Avil,Gfra1,Cacng3,Chrna5,Rab27b,Lgi3,Gabra1,Irx3,Cntnap1,Asic1,Ctsl,Prkcb,Trpm2,Vstm5
neuron part	GO:0097458	GO:CC	7.67528e-06	1963	91	27	Tph2,Pvalb,Ache,Slc17a8,Slc30a3,Ntrk1,Scn7a,Crhbp,Slc6a4,Nefl,Clic5,Cdh9,Avil,Gfra1,Cacng3,Chrna5,Rab27b,Lgi3,Bcas1,Gabra1,Irx3,Cntnap1,Asic1,Ctsl,Prkcb,Trpm2,Vstm5
plasma membrane bounded cell projection	GO:0120025	GO:CC	0.000173677	2287	91	27	Tph2,Pvalb,Ache,Slc17a8,Slc30a3,Ntrk1,Scn7a,Crhbp,Slc6a4,Nefl,Clic5,Avil,Gfra1,Cacng3,Chrna5,Rab27b,Lgi3,Gabra1,Irx3,Cntnap1,Asic1,Ctsl,Dzip1,Prkcb,Trpm2,Vstm5,Rab15
sodium channel activity	GO:0005272	GO:MF	0.000290252	39	89	5	Scn2b,Scn7a,Asic4,Asic1,Trpm2
cell projection	GO:0042995	GO:CC	0.000309385	2355	91	27	Tph2,Pvalb,Ache,Slc17a8,Slc30a3,Ntrk1,Scn7a,Crhbp,Slc6a4,Nefl,Clic5,Avil,Gfra1,Cacng3,Chrna5,Rab27b,Lgi3,Gabra1,Irx3,Cntnap1,Asic1,Ctsl,Dzip1,Prkcb,Trpm2,Vstm5,Rab15
inorganic molecular entity transmembrane transporter activity	GO:0015318	GO:MF	0.000496569	793	89	15	Slc17a8,Scn2b,Slc30a3,Scn7a,Slc6a4,Sfxn1,Clic5,Cnnm2,Aqp6,Cacng3,Chrna5,Asic4,Gabra1,Asic1,Trpm2
axon	GO:0030424	GO:CC	0.000772162	734	91	14	Pvalb,Ache,Slc17a8,Ntrk1,Scn7a,Crhbp,Nefl,Avil,Gfra1,Rab27b,Irx3,Cntnap1,Prkcb,Vstm5
ion transmembrane transporter activity	GO:0015075	GO:MF	0.00108942	845	89	15	Slc17a8,Scn2b,Slc30a3,Scn7a,Slc6a4,Sfxn1,Clic5,Cnnm2,Aqp6,Cacng3,Chrna5,Asic4,Gabra1,Asic1,Trpm2
synapse part	GO:0044456	GO:CC	0.00447557	1101	91	16	Ache,Slc17a8,Slc30a3,Crhbp,Slc6a4,Nefl,Cdh9,Cacng3,Chrna5,Rab27b,Lgi3,Bcas1,Gabra1,Cntnap1,Asic1,Prkcb
Inflammatory mediator regulation of TRP channels	KEGG:04750	KEGG	0.00702728	122	33	5	Ntrk1,Adcy2,Asic4,Asic1,Prkcb
channel activity	GO:0015267	GO:MF	0.00805644	442	89	10	Scn2b,Scn7a,Clic5,Aqp6,Cacng3,Chrna5,Asic4,Gabra1,Asic1,Trpm2
passive transmembrane transporter activity	GO:0022803	GO:MF	0.00805644	442	89	10	Scn2b,Scn7a,Clic5,Aqp6,Cacng3,Chrna5,Asic4,Gabra1,Asic1,Trpm2
transmembrane transporter activity	GO:0022857	GO:MF	0.011748	1031	89	15	Slc17a8,Scn2b,Slc30a3,Scn7a,Slc6a4,Sfxn1,Clic5,Cnnm2,Aqp6,Cacng3,Chrna5,Asic4,Gabra1,Asic1,Trpm2
multivesicular body	GO:0005771	GO:CC	0.0124441	46	91	4	Slc17a8,Crhbp,Gfra1,Rab27b
presynapse	GO:0098793	GO:CC	0.0125356	592	91	11	Ache,Slc17a8,Slc30a3,Crhbp,Slc6a4,Nefl,Cdh9,Rab27b,Lgi3,Cntnap1,Prkcb
sodium ion transmembrane transporter activity	GO:0015081	GO:MF	0.015112	143	89	6	Scn2b,Scn7a,Slc6a4,Asic4,Asic1,Trpm2
nervous system development	GO:0007399	GO:BP	0.0171782	2329	89	25	Zfp488,Ache,Slc17a8,Scn2b,Ntrk1,Slc6a4,Nefl,Clic5,Nkx2-9,Vsx2,Cdh9,Ptchd1,Gata2,Nefm,Avil,Corin,Gfra1,Bcas1,Gabra1,Irx3,Cntnap1,Ctsl,Cntn4,Vstm5,Gpr17
ion channel activity	GO:0005216	GO:MF	0.0232173	401	89	9	Scn2b,Scn7a,Clic5,Cacng3,Chrna5,Asic4,Gabra1,Asic1,Trpm2
cation transmembrane transporter activity	GO:0008324	GO:MF	0.0294987	624	89	11	Scn2b,Slc30a3,Scn7a,Slc6a4,Sfxn1,Cnnm2,Cacng3,Chrna5,Asic4,Asic1,Trpm2
ion gated channel activity	GO:0022839	GO:MF	0.0314719	323	89	8	Scn2b,Scn7a,Clic5,Cacng3,Chrna5,Gabra1,Asic1,Trpm2
anchored component of membrane	GO:0031225	GO:CC	0.0347202	180	91	6	Ache,Prmt8,Gfra1,Rab27b,Cntn4,Ly6a
gated channel activity	GO:0022836	GO:MF	0.0381168	332	89	8	Scn2b,Scn7a,Clic5,Cacng3,Chrna5,Gabra1,Asic1,Trpm2
metal ion transmembrane transporter activity	GO:0046873	GO:MF	0.0396564	430	89	9	Scn2b,Slc30a3,Scn7a,Slc6a4,Cnnm2,Cacng3,Asic4,Asic1,Trpm2
transporter activity	GO:0005215	GO:MF	0.0436752	1157	89	15	Slc17a8,Scn2b,Slc30a3,Scn7a,Slc6a4,Sfxn1,Clic5,Cnnm2,Aqp6,Cacng3,Chrna5,Asic4,Gabra1,Asic1,Trpm2

## Sheet: Cluster 2 Pathways and Terms
term_name	term_id	source	p_value	term_size	query_size	intersection_size	intersection
Focal adhesion	KEGG:04510	KEGG	0.0314385	194	29	5	Col9a2,Vav3,Parva,Thbs2,Tnc

## Sheet: Cluster 3 Pathways and Terms
term_name	term_id	source	p_value	term_size	query_size	intersection_size	intersection
MET activates PTK2 signaling	REAC:R-MMU-8874081	REAC	0.000133412	26	101	6	Col27a1,Lama3,Col11a2,Itga2,Itga3,Lama5
MET promotes cell motility	REAC:R-MMU-8875878	REAC	0.00102688	36	101	6	Col27a1,Lama3,Col11a2,Itga2,Itga3,Lama5
Small cell lung cancer	KEGG:05222	KEGG	0.0165374	88	81	6	Casp3,Lama3,Itga2,Itga3,Lama5,Bak1
centrosome	GO:0005813	GO:CC	0.0222955	516	211	16	Cep63,Cntrob,Cntln,Ofd1,Obsl1,Mastl,Cul7,Plekha7,Kifc3,Cdc25b,Cetn3,Hook2,Lrrcc1,Tubgcp2,Cep131,Ccdc15
Signaling by MET	REAC:R-MMU-6806834	REAC	0.0426725	68	101	6	Col27a1,Lama3,Col11a2,Itga2,Itga3,Lama5
valine-tRNA ligase activity	GO:0004832	GO:MF	0.0496129	2	213	2	Vars2,Vars

## Sheet: Cluster 4 Pathways and Terms
term_name	term_id	source	p_value	term_size	query_size	intersection_size	intersection
intracellular	GO:0005622	GO:CC	1.43352e-09	14065	167	149	Rmdn2,Nfs1,Mlh3,Ercc1,Ift122,Xrcc4,Gle1,Sil1,Pkig,Fpgt,Gss,Chmp2a,Krt10,Csgalnact2,Cebpz,Sgk3,Angptl6,Plekha3,Tmem106c,Vrk3,Blvra,Bmi1,Cap2,Nif3l1,Nrgn,Pomk,Lyrm7,Thbs4,Slc25a17,Hsp90ab1,Lcn2,Wipi2,Lman2l,Elk1,Hnrnpc,Cct7,Zfp933,Hsp90aa1,Thrsp,Stip1,Zfp882,Emc10,Aass,Crot,Lrg1,Gm14403,Ak6,Kcnip2,Fkbp1a,Glipr2,Srrt,Cap1,Snx3,Pja1,Rnpep,Anxa11,Eri1,Rrp7a,Pglyrp1,Pea15a,Edc3,Ccm2,Cops4,Phkg2,Fam83d,…
cytoplasm	GO:0005737	GO:CC	2.22705e-08	10842	167	126	Rmdn2,Nfs1,Ercc1,Ift122,Xrcc4,Gle1,Sil1,Pkig,Fpgt,Gss,Chmp2a,Krt10,Csgalnact2,Sgk3,Angptl6,Plekha3,Tmem106c,Vrk3,Blvra,Bmi1,Cap2,Nif3l1,Nrgn,Pomk,Lyrm7,Thbs4,Slc25a17,Hsp90ab1,Lcn2,Wipi2,Lman2l,Elk1,Hnrnpc,Cct7,Hsp90aa1,Thrsp,Stip1,Emc10,Aass,Crot,Ak6,Kcnip2,Fkbp1a,Glipr2,Srrt,Cap1,Snx3,Pja1,Rnpep,Anxa11,Eri1,Rrp7a,Pglyrp1,Pea15a,Edc3,Ccm2,Cops4,Phkg2,Fam83d,Msrb2,Plin3,Pnpla7,Gimap6,Ywhae,Ctsd,A…
intracellular part	GO:0044424	GO:CC	1.77924e-07	13833	167	144	Rmdn2,Nfs1,Mlh3,Ercc1,Ift122,Xrcc4,Gle1,Sil1,Pkig,Fpgt,Gss,Chmp2a,Krt10,Csgalnact2,Cebpz,Sgk3,Angptl6,Plekha3,Tmem106c,Vrk3,Blvra,Bmi1,Cap2,Nif3l1,Nrgn,Pomk,Lyrm7,Thbs4,Slc25a17,Hsp90ab1,Lcn2,Wipi2,Lman2l,Elk1,Hnrnpc,Cct7,Hsp90aa1,Thrsp,Stip1,Zfp882,Emc10,Aass,Crot,Lrg1,Ak6,Kcnip2,Fkbp1a,Glipr2,Srrt,Cap1,Snx3,Pja1,Rnpep,Anxa11,Eri1,Rrp7a,Pglyrp1,Pea15a,Edc3,Ccm2,Cops4,Phkg2,Fam83d,Msrb2,Plin3,Klf…
cytoplasmic part	GO:0044444	GO:CC	2.76206e-05	8542	167	101	Rmdn2,Nfs1,Ercc1,Ift122,Xrcc4,Gle1,Sil1,Gss,Chmp2a,Csgalnact2,Sgk3,Angptl6,Plekha3,Tmem106c,Blvra,Cap2,Nif3l1,Nrgn,Pomk,Lyrm7,Thbs4,Slc25a17,Hsp90ab1,Lcn2,Wipi2,Lman2l,Elk1,Hnrnpc,Cct7,Hsp90aa1,Thrsp,Stip1,Emc10,Aass,Crot,Ak6,Fkbp1a,Glipr2,Cap1,Snx3,Rnpep,Anxa11,Pea15a,Edc3,Ccm2,Cops4,Phkg2,Msrb2,Plin3,Pnpla7,Gimap6,Ywhae,Ctsd,Arf1,Tmem50a,Cct5,Leprotl1,Ifi27,St13,Prkcsh,Mal,Cfl1,Arntl,Agpat5,Htr…
intracellular organelle	GO:0043229	GO:CC	3.39124e-05	12157	167	128	Rmdn2,Nfs1,Mlh3,Ercc1,Ift122,Xrcc4,Gle1,Sil1,Pkig,Chmp2a,Krt10,Csgalnact2,Cebpz,Sgk3,Angptl6,Plekha3,Tmem106c,Vrk3,Bmi1,Cap2,Nif3l1,Nrgn,Pomk,Lyrm7,Thbs4,Slc25a17,Hsp90ab1,Lcn2,Wipi2,Lman2l,Elk1,Hnrnpc,Cct7,Hsp90aa1,Thrsp,Stip1,Zfp882,Emc10,Aass,Crot,Lrg1,Ak6,Fkbp1a,Glipr2,Srrt,Cap1,Snx3,Rnpep,Anxa11,Eri1,Rrp7a,Pea15a,Edc3,Ccm2,Cops4,Fam83d,Msrb2,Plin3,Klf10,Hist1h4i,Pnpla7,Abca8a,Gimap6,Ttc26,Zb…
organelle	GO:0043226	GO:CC	0.000103583	12478	167	129	Rmdn2,Nfs1,Mlh3,Ercc1,Ift122,Xrcc4,Gle1,Sil1,Pkig,Chmp2a,Krt10,Csgalnact2,Cebpz,Sgk3,Angptl6,Plekha3,Tmem106c,Vrk3,Bmi1,Cap2,Nif3l1,Nrgn,Pomk,Lyrm7,Thbs4,Slc25a17,Hsp90ab1,Lcn2,Wipi2,Lman2l,Elk1,Hnrnpc,Cct7,Hsp90aa1,Thrsp,Stip1,Zfp882,Emc10,Aass,Crot,Lrg1,Ak6,Fkbp1a,Glipr2,Srrt,Cap1,Snx3,Rnpep,Anxa11,Eri1,Rrp7a,Pea15a,Edc3,Ccm2,Cops4,Fam83d,Msrb2,Plin3,Klf10,Hist1h4i,Pnpla7,Abca8a,Gimap6,Ttc26,Zb…
HSF1 activation	REAC:R-MMU-3371511	REAC	0.00033034	8	99	4	Hsp90ab1,Hsp90aa1,Ywhae,Eef1a1
dATP binding	GO:0032564	GO:MF	0.00132213	4	167	3	Hsp90ab1,Hsp90aa1,St13
membrane-bounded organelle	GO:0043227	GO:CC	0.00154503	11134	167	116	Rmdn2,Nfs1,Mlh3,Ercc1,Ift122,Xrcc4,Gle1,Sil1,Pkig,Chmp2a,Csgalnact2,Cebpz,Sgk3,Angptl6,Plekha3,Tmem106c,Vrk3,Bmi1,Nif3l1,Nrgn,Pomk,Lyrm7,Thbs4,Slc25a17,Hsp90ab1,Lcn2,Wipi2,Lman2l,Elk1,Hnrnpc,Cct7,Hsp90aa1,Thrsp,Stip1,Zfp882,Emc10,Aass,Crot,Lrg1,Ak6,Fkbp1a,Glipr2,Srrt,Snx3,Rnpep,Anxa11,Eri1,Rrp7a,Pea15a,Ccm2,Cops4,Msrb2,Plin3,Klf10,Hist1h4i,Pnpla7,Abca8a,Gimap6,Zbtb26,Ywhae,Ctsd,Arf1,Tmem50a,AI987…
nitrogen compound metabolic process	GO:0006807	GO:BP	0.00175526	9515	169	107	Nfs1,Mlh3,Ercc1,Xrcc4,Gle1,Mettl15,Pkig,Gss,Krt10,Csgalnact2,Cebpz,Sgk3,Mtrr,Vrk3,Blvra,Bmi1,Nif3l1,Enpp4,Pomk,Bhlhe22,Otud5,Thbs4,Hsp90ab1,Wipi2,Elk1,Hnrnpc,Cct7,Zfp933,Hsp90aa1,Zfp882,Emc10,Aass,Crot,Gm14403,Ak6,Fkbp1a,Glipr2,Srrt,Trim17,Snx3,Pja1,Rnpep,Eri1,Rrp7a,Pglyrp1,Edc3,Cops4,Phkg2,Fam83d,Msrb2,Klf10,Hist1h4i,Zbtb26,Ywhae,Ctsd,AI987944,Cct5,Zfp811,Eif4a1,Asb4,Ifi27,Caap1,Ppp1r11,Prkcsh,C…
organic substance metabolic process	GO:0071704	GO:BP	0.00249702	10601	169	115	Nfs1,Mlh3,Ercc1,Xrcc4,Gle1,Mettl15,Pkig,Gss,Krt10,Csgalnact2,Cebpz,Sgk3,Mtrr,Vrk3,Blvra,Bmi1,Nif3l1,Enpp4,Pomk,Bhlhe22,Otud5,Thbs4,Slc25a17,Hsp90ab1,Lcn2,Wipi2,Elk1,Hnrnpc,Cct7,Zfp933,Hsp90aa1,Thrsp,Zfp882,Emc10,Aass,Crot,Gm14403,Ak6,Fkbp1a,Glipr2,Srrt,Trim17,Snx3,Pja1,Rnpep,Eri1,Rrp7a,Pglyrp1,Edc3,Cops4,Phkg2,Fam83d,Msrb2,Klf10,Hist1h4i,Pnpla7,Zbtb26,Ywhae,Ctsd,Arf1,AI987944,Cct5,Zfp811,Eif4a1,A…
adenyl deoxyribonucleotide binding	GO:0032558	GO:MF	0.00328608	5	167	3	Hsp90ab1,Hsp90aa1,St13
primary metabolic process	GO:0044238	GO:BP	0.00487571	10067	169	110	Nfs1,Mlh3,Ercc1,Xrcc4,Gle1,Mettl15,Pkig,Krt10,Csgalnact2,Cebpz,Sgk3,Mtrr,Vrk3,Bmi1,Nif3l1,Enpp4,Pomk,Bhlhe22,Otud5,Thbs4,Slc25a17,Hsp90ab1,Wipi2,Elk1,Hnrnpc,Cct7,Zfp933,Hsp90aa1,Thrsp,Zfp882,Emc10,Aass,Crot,Gm14403,Ak6,Fkbp1a,Glipr2,Srrt,Trim17,Snx3,Pja1,Rnpep,Eri1,Rrp7a,Edc3,Cops4,Phkg2,Fam83d,Msrb2,Klf10,Hist1h4i,Pnpla7,Zbtb26,Ywhae,Ctsd,Arf1,AI987944,Cct5,Zfp811,Eif4a1,Asb4,Ifi27,Caap1,Ppp1r11…
chaperone complex	GO:0101031	GO:CC	0.00609242	21	167	4	Hsp90ab1,Cct7,Stip1,Cct5
purine deoxyribonucleotide binding	GO:0032554	GO:MF	0.00653391	6	167	3	Hsp90ab1,Hsp90aa1,St13
unfolded protein binding	GO:0051082	GO:MF	0.00769789	96	167	7	Hsp90ab1,Cct7,Hsp90aa1,Cct5,St13,Dnaja2,Dnaja3
Chaperone Mediated Autophagy	REAC:R-MMU-9613829	REAC	0.00800357	16	99	4	Hsp90ab1,Hsp90aa1,Plin3,Eef1a1
intracellular membrane-bounded organelle	GO:0043231	GO:CC	0.0101165	10427	167	108	Rmdn2,Nfs1,Mlh3,Ercc1,Ift122,Xrcc4,Gle1,Sil1,Pkig,Chmp2a,Csgalnact2,Cebpz,Plekha3,Tmem106c,Vrk3,Bmi1,Nif3l1,Nrgn,Pomk,Lyrm7,Thbs4,Slc25a17,Hsp90ab1,Wipi2,Lman2l,Elk1,Hnrnpc,Cct7,Hsp90aa1,Thrsp,Stip1,Zfp882,Emc10,Aass,Crot,Lrg1,Ak6,Fkbp1a,Glipr2,Srrt,Rnpep,Anxa11,Eri1,Rrp7a,Pea15a,Ccm2,Cops4,Msrb2,Klf10,Hist1h4i,Pnpla7,Abca8a,Gimap6,Zbtb26,Ywhae,Ctsd,Arf1,Tmem50a,AI987944,Cct5,Ifi27,Prkcsh,Mal,Cfl…
metabolic process	GO:0008152	GO:BP	0.0153473	11182	169	117	Nfs1,Mlh3,Ercc1,Xrcc4,Gle1,Mettl15,Pkig,Gss,Krt10,Csgalnact2,Cebpz,Sgk3,Mtrr,Vrk3,Blvra,Bmi1,Nif3l1,Enpp4,Pomk,Bhlhe22,Lyrm7,Otud5,Thbs4,Slc25a17,Hsp90ab1,Lcn2,Wipi2,Elk1,Hnrnpc,Cct7,Zfp933,Hsp90aa1,Thrsp,Zfp882,Emc10,Aass,Crot,Gm14403,Ak6,Fkbp1a,Glipr2,Srrt,Trim17,Snx3,Pja1,Rnpep,Eri1,Rrp7a,Pglyrp1,Edc3,Cops4,Phkg2,Fam83d,Msrb2,Klf10,Hist1h4i,Pnpla7,Zbtb26,Ywhae,Ctsd,Arf1,AI987944,Cct5,Zfp811,Ei…
cellular metabolic process	GO:0044237	GO:BP	0.0166367	10155	169	109	Nfs1,Mlh3,Ercc1,Xrcc4,Gle1,Mettl15,Pkig,Gss,Krt10,Csgalnact2,Cebpz,Sgk3,Mtrr,Vrk3,Blvra,Bmi1,Nif3l1,Enpp4,Pomk,Bhlhe22,Lyrm7,Otud5,Thbs4,Slc25a17,Hsp90ab1,Wipi2,Elk1,Hnrnpc,Cct7,Zfp933,Hsp90aa1,Thrsp,Zfp882,Emc10,Aass,Crot,Gm14403,Ak6,Fkbp1a,Glipr2,Srrt,Trim17,Pja1,Eri1,Rrp7a,Edc3,Cops4,Phkg2,Fam83d,Msrb2,Klf10,Hist1h4i,Zbtb26,Ywhae,Ctsd,Arf1,AI987944,Cct5,Zfp811,Eif4a1,Asb4,Ifi27,Caap1,Ppp1r11,P…
deoxyribonucleotide binding	GO:0032552	GO:MF	0.0180827	8	167	3	Hsp90ab1,Hsp90aa1,St13
cytosol	GO:0005829	GO:CC	0.0209658	3651	167	49	Rmdn2,Nfs1,Ercc1,Ift122,Xrcc4,Gle1,Gss,Chmp2a,Plekha3,Blvra,Hsp90ab1,Lcn2,Wipi2,Hnrnpc,Cct7,Hsp90aa1,Thrsp,Stip1,Ak6,Fkbp1a,Cap1,Snx3,Anxa11,Pea15a,Cops4,Phkg2,Plin3,Gimap6,Ywhae,Arf1,Cct5,St13,Cfl1,Arntl,Htra1,Ywhaq,Nadk,Stab2,Eef1a1,Ccng2,Dnaja2,Copb1,Serf2,Stk16,Zfp260,Ywhab,Etf1,Dnaja3,Map1lc3b
melanosome	GO:0042470	GO:CC	0.0322662	95	167	6	Hsp90ab1,Hsp90aa1,Anxa11,Ywhae,Ctsd,Ywhab
pigment granule	GO:0048770	GO:CC	0.0322662	95	167	6	Hsp90ab1,Hsp90aa1,Anxa11,Ywhae,Ctsd,Ywhab
Autophagy	REAC:R-MMU-9612973	REAC	0.0397485	99	99	7	Chmp2a,Hsp90ab1,Wipi2,Hsp90aa1,Plin3,Eef1a1,Map1lc3b
CTP binding	GO:0002135	GO:MF	0.042558	2	167	2	Hsp90ab1,Hsp90aa1
mitochondrion	GO:0005739	GO:CC	0.0451825	1792	167	29	Rmdn2,Nfs1,Nif3l1,Nrgn,Lyrm7,Slc25a17,Hsp90ab1,Elk1,Cct7,Aass,Crot,Ccm2,Msrb2,Pnpla7,Ywhae,Ctsd,Ifi27,Cfl1,Agpat5,Rnf5,Tmem70,Mrps11,Mrps7,Ociad1,Dusp18,Dnaja3,Map1lc3b,Agk,Gadd45gip1
protein folding	GO:0006457	GO:BP	0.0472231	149	169	8	Hsp90ab1,Cct7,Hsp90aa1,Fkbp1a,Cct5,St13,Dnaja2,Dnaja3

## Sheet: Cluster 5 Pathways and Terms
term_name	term_id	source	p_value	term_size	query_size	intersection_size	intersection
protein folding	GO:0006457	GO:BP	2.03468e-19	149	230	25	Ahsa1,Hspa8,Calr,Pdia3,Fkbp4,Dnaja1,Hsph1,Dnaja4,Chordc1,Cryab,Ptges3,Hsp90b1,Hspe1,Cct3,Hspa5,Cct6a,Dnajb5,Hspb1,Dnajb11,Ppil1,Ppid,Tcp1,Cct4,P4hb,Mkks
Protein processing in endoplasmic reticulum	KEGG:04141	KEGG	9.91624e-19	163	106	25	Hspa8,Calr,Pdia3,Pdia6,Dnaja1,Hsph1,Rpn1,Ddost,Cryab,Hsp90b1,Hspa5,Hspbp1,Ssr3,Erp29,Pdia4,Dnajb11,Xbp1,Hyou1,P4hb,Derl1,Stt3b,Atf4,Tram1l1,Ube2g2,Ube2d3
unfolded protein binding	GO:0051082	GO:MF	1.34383e-13	96	229	17	Hspa8,Calr,Dnaja1,Dnaja4,Cryab,Ptges3,Hsp90b1,Hspe1,Cct3,Hspa5,Cct6a,Dnajb5,Dnajb11,Ppid,Tcp1,Cct4,Mkks
intracellular organelle	GO:0043229	GO:CC	1.96972e-13	12157	237	194	Mettl4,Gabpa,Prelid3b,Acbd5,Dcakd,Arpc2,Dio3,Acer2,Ahsa1,Hspa8,Hexa,Hist3h2a,Arpc5,Taf9b,Calr,Dynll1,Pdia3,Pdia6,Gpd1,Fkbp4,Hexim1,Exog,Dnaja1,P4ha1,Gpt2,Rab31,Hsph1,Agpat4,Otub2,Rpn1,Fas,Ociad2,Golm1,Snap29,Sdf2l1,Ddost,Sdhaf2,Fam107a,Copz1,Aagab,Cryab,Cstf2t,Ptges3,Mrpl19,Adgrl4,Rbl2,Txlng,Hsp90b1,Sdcbp,Hacd3,Hspe1,Morf4l2,Morn2,Ppp2ca,Hspb8,Cct3,Cnih2,Manf,Eef1g,G3bp2,Hspa5,Abhd6,Crk,Drc1,Cct6…
intracellular membrane-bounded organelle	GO:0043231	GO:CC	6.68675e-13	10427	237	176	Mettl4,Gabpa,Prelid3b,Acbd5,Dcakd,Arpc2,Acer2,Ahsa1,Hspa8,Hexa,Hist3h2a,Arpc5,Taf9b,Calr,Dynll1,Pdia3,Pdia6,Gpd1,Fkbp4,Hexim1,Exog,Dnaja1,P4ha1,Gpt2,Rab31,Hsph1,Agpat4,Otub2,Rpn1,Fas,Ociad2,Golm1,Snap29,Sdf2l1,Ddost,Sdhaf2,Fam107a,Copz1,Aagab,Cryab,Cstf2t,Ptges3,Mrpl19,Rbl2,Txlng,Hsp90b1,Sdcbp,Hacd3,Hspe1,Morf4l2,Morn2,Ppp2ca,Hspb8,Cnih2,Manf,Eef1g,Hspa5,Abhd6,Swt1,Tsc22d1,Nat8f5,Bhlhb9,Glrx3,Zfp…
intracellular part	GO:0044424	GO:CC	2.04568e-12	13833	237	207	Mettl4,Gabpa,Prelid3b,Acbd5,Dcakd,Arpc2,Dio3,Acer2,Ahsa1,Hspa8,Hexa,Hist3h2a,Arpc5,Taf9b,Calr,Dynll1,Pdia3,Pdia6,Gpd1,Fkbp4,Hexim1,Exog,Dnaja1,Eif4g2,P4ha1,Gpt2,Rab31,Hsph1,Agpat4,Otub2,Dnaja4,Rpn1,Fas,Ociad2,Golm1,Snap29,Sdf2l1,Ddost,Sdhaf2,Fam107a,Eif1,Copz1,Aagab,Cryab,Cstf2t,Ptges3,Mrpl19,Adgrl4,Rbl2,Txlng,Hsp90b1,Pim2,Sdcbp,Hacd3,Hspe1,Morf4l2,Morn2,Ppp2ca,Hspb8,Cct3,Cnih2,Manf,Eef1g,G3bp2,H…
membrane-bounded organelle	GO:0043227	GO:CC	2.43202e-12	11134	237	182	Mettl4,Gabpa,Prelid3b,Acbd5,Dcakd,Arpc2,Dio3,Acer2,Ahsa1,Hspa8,Hexa,Hist3h2a,Arpc5,Taf9b,Calr,Dynll1,Pdia3,Pdia6,Gpd1,Fkbp4,Hexim1,Exog,Dnaja1,P4ha1,Gpt2,Rab31,Hsph1,Agpat4,Otub2,Rpn1,Fas,Ociad2,Golm1,Snap29,Sdf2l1,Ddost,Sdhaf2,Fam107a,Copz1,Aagab,Cryab,Cstf2t,Ptges3,Mrpl19,Adgrl4,Rbl2,Txlng,Hsp90b1,Sdcbp,Hacd3,Hspe1,Morf4l2,Morn2,Ppp2ca,Hspb8,Cnih2,Manf,Eef1g,Hspa5,Abhd6,Swt1,Tsc22d1,Nat8f5,Bhlh…
organelle	GO:0043226	GO:CC	7.00994e-12	12478	237	194	Mettl4,Gabpa,Prelid3b,Acbd5,Dcakd,Arpc2,Dio3,Acer2,Ahsa1,Hspa8,Hexa,Hist3h2a,Arpc5,Taf9b,Calr,Dynll1,Pdia3,Pdia6,Gpd1,Fkbp4,Hexim1,Exog,Dnaja1,P4ha1,Gpt2,Rab31,Hsph1,Agpat4,Otub2,Rpn1,Fas,Ociad2,Golm1,Snap29,Sdf2l1,Ddost,Sdhaf2,Fam107a,Copz1,Aagab,Cryab,Cstf2t,Ptges3,Mrpl19,Adgrl4,Rbl2,Txlng,Hsp90b1,Sdcbp,Hacd3,Hspe1,Morf4l2,Morn2,Ppp2ca,Hspb8,Cct3,Cnih2,Manf,Eef1g,G3bp2,Hspa5,Abhd6,Crk,Drc1,Cct6…
intracellular	GO:0005622	GO:CC	7.07814e-12	14065	237	208	Mettl4,Gabpa,Prelid3b,Acbd5,Dcakd,Arpc2,Dio3,Acer2,Ahsa1,Hspa8,Hexa,Hist3h2a,Arpc5,Taf9b,Calr,Dynll1,Pdia3,Pdia6,Gpd1,Fkbp4,Hexim1,Exog,Dnaja1,Eif4g2,P4ha1,Gpt2,Rab31,Hsph1,Agpat4,Otub2,Dnaja4,Rpn1,Fas,Ociad2,Golm1,Snap29,Sdf2l1,Ddost,Sdhaf2,Fam107a,Eif1,Copz1,Aagab,Cryab,Cstf2t,Ptges3,Zfp970,Mrpl19,Adgrl4,Rbl2,Txlng,Hsp90b1,Pim2,Sdcbp,Hacd3,Hspe1,Morf4l2,Morn2,Ppp2ca,Hspb8,Cct3,Cnih2,Manf,Eef1g,…
cytoplasmic part	GO:0044444	GO:CC	1.01992e-11	8542	237	153	Prelid3b,Acbd5,Dcakd,Arpc2,Dio3,Acer2,Ahsa1,Hspa8,Hexa,Arpc5,Calr,Dynll1,Pdia3,Pdia6,Gpd1,Fkbp4,Exog,Dnaja1,Eif4g2,P4ha1,Gpt2,Rab31,Hsph1,Agpat4,Dnaja4,Rpn1,Fas,Ociad2,Golm1,Snap29,Sdf2l1,Ddost,Sdhaf2,Eif1,Copz1,Aagab,Cryab,Ptges3,Mrpl19,Adgrl4,Rbl2,Txlng,Hsp90b1,Sdcbp,Hacd3,Hspe1,Morn2,Ppp2ca,Hspb8,Cct3,Cnih2,Manf,Eef1g,G3bp2,Hspa5,Abhd6,Drc1,Cct6a,Cep19,Nat8f5,Dctn4,Bhlhb9,Glrx3,Syngr3,Dnajb5,H…
cytoplasm	GO:0005737	GO:CC	2.27407e-11	10842	237	177	Prelid3b,Acbd5,Dcakd,Arpc2,Dio3,Acer2,Ahsa1,Hspa8,Hexa,Arpc5,Calr,Dynll1,Pdia3,Pdia6,Gpd1,Fkbp4,Hexim1,Exog,Dnaja1,Eif4g2,P4ha1,Gpt2,Rab31,Hsph1,Agpat4,Dnaja4,Rpn1,Fas,Ociad2,Golm1,Snap29,Sdf2l1,Ddost,Sdhaf2,Fam107a,Eif1,Copz1,Aagab,Cryab,Ptges3,Mrpl19,Adgrl4,Rbl2,Txlng,Hsp90b1,Pim2,Sdcbp,Hacd3,Hspe1,Morn2,Ppp2ca,Hspb8,Cct3,Cnih2,Manf,Eef1g,G3bp2,Hspa5,Abhd6,Crk,Drc1,Cct6a,Tsc22d1,Cep19,Ensa,Nat8…
intracellular organelle part	GO:0044446	GO:CC	3.01823e-10	8319	237	147	Gabpa,Prelid3b,Acbd5,Arpc2,Dio3,Acer2,Hspa8,Hist3h2a,Arpc5,Taf9b,Calr,Dynll1,Pdia3,Fkbp4,Hexim1,Exog,P4ha1,Rab31,Hsph1,Agpat4,Rpn1,Fas,Ociad2,Snap29,Sdf2l1,Ddost,Sdhaf2,Fam107a,Copz1,Aagab,Cryab,Cstf2t,Ptges3,Mrpl19,Rbl2,Txlng,Hsp90b1,Sdcbp,Hacd3,Hspe1,Morf4l2,Ppp2ca,Cct3,Cnih2,Hspa5,Abhd6,Drc1,Cct6a,Cep19,Dctn4,Bhlhb9,Syngr3,Rexo4,Hspb1,Rab14,Tra2a,Kdm3a,Rbm28,Dedd2,Cacybp,Ak3,Wdr18,Gde1,Mgst1,C…
endoplasmic reticulum	GO:0005783	GO:CC	7.30927e-10	1711	237	54	Ahsa1,Calr,Pdia3,Pdia6,Dnaja1,P4ha1,Agpat4,Rpn1,Sdf2l1,Ddost,Hsp90b1,Sdcbp,Hacd3,Cnih2,Manf,Eef1g,Hspa5,Nat8f5,Rab14,Hspbp1,Mgst1,Ssr3,Tmem50b,Mfsd2a,Srp72,Selenok,Erp29,Pdia4,Zdhhc15,Saraf,Srpr,Dnajb11,Hmgcr,Xbp1,Hyou1,P4hb,Derl1,Trappc5,Bcl2l1,Stt3b,Gdpd1,Acsl3,Tmem208,Ormdl2,Hsd17b12,Tmem33,Nat8f1,Tram1l1,Ube2g2,Uchl1,Emc3,Ubxn2b,Mydgf,Dhrs7b
organelle part	GO:0044422	GO:CC	1.82988e-09	8662	237	149	Gabpa,Prelid3b,Acbd5,Arpc2,Dio3,Acer2,Hspa8,Hist3h2a,Arpc5,Taf9b,Calr,Dynll1,Pdia3,Fkbp4,Hexim1,Exog,P4ha1,Rab31,Hsph1,Agpat4,Rpn1,Fas,Ociad2,Snap29,Sdf2l1,Ddost,Sdhaf2,Fam107a,Copz1,Aagab,Cryab,Cstf2t,Ptges3,Mrpl19,Rbl2,Txlng,Hsp90b1,Sdcbp,Hacd3,Hspe1,Morf4l2,Ppp2ca,Cct3,Cnih2,Hspa5,Abhd6,Drc1,Cct6a,Cep19,Dctn4,Bhlhb9,Glrx3,Syngr3,Rexo4,Hspb1,Rab14,Tra2a,Kdm3a,Rbm28,Dedd2,Cacybp,Ak3,Wdr18,Gde1,M…
endomembrane system	GO:0012505	GO:CC	1.02927e-08	3863	237	86	Arpc2,Dio3,Acer2,Ahsa1,Hspa8,Hexa,Arpc5,Calr,Dynll1,Pdia3,Pdia6,Dnaja1,P4ha1,Rab31,Agpat4,Rpn1,Fas,Ociad2,Golm1,Snap29,Sdf2l1,Ddost,Copz1,Cryab,Mrpl19,Txlng,Hsp90b1,Sdcbp,Hacd3,Morn2,Cnih2,Manf,Eef1g,Hspa5,Abhd6,Nat8f5,Syngr3,Rab40c,Rab14,Cacybp,Hspbp1,Mgst1,Cdip1,Ssr3,Tmem50b,Mfsd2a,Laptm4b,Srp72,Selenok,Erp29,Pdia4,Zdhhc15,Saraf,Srpr,Dnajb11,Hmgcr,Xbp1,Strn3,Hyou1,Tcp1,P4hb,Derl1,Trappc5,Bcl2l1…
endoplasmic reticulum part	GO:0044432	GO:CC	7.56056e-08	1062	237	38	Calr,Pdia3,P4ha1,Agpat4,Rpn1,Sdf2l1,Ddost,Hsp90b1,Sdcbp,Hacd3,Cnih2,Hspa5,Mgst1,Ssr3,Tmem50b,Mfsd2a,Selenok,Erp29,Pdia4,Saraf,Srpr,Dnajb11,Hmgcr,Xbp1,Hyou1,P4hb,Derl1,Gdpd1,Acsl3,Tmem208,Ormdl2,Hsd17b12,Tmem33,Nat8f1,Tram1l1,Uchl1,Emc3,Dhrs7b
endoplasmic reticulum chaperone complex	GO:0034663	GO:CC	1.47631e-07	10	237	6	Sdf2l1,Hsp90b1,Hspa5,Dnajb11,Hyou1,P4hb
chaperone-mediated protein folding	GO:0061077	GO:BP	3.93273e-07	52	230	10	Hspa8,Fkbp4,Hsph1,Chordc1,Ptges3,Hspe1,Hspa5,Dnajb5,Hspb1,Ppid
chaperone complex	GO:0101031	GO:CC	8.07939e-07	21	237	7	Hspa8,Ptges3,Hspb8,Cct3,Cct6a,Tcp1,Cct4
nuclear outer membrane-endoplasmic reticulum membrane network	GO:0042175	GO:CC	9.50595e-07	958	237	34	Calr,Pdia3,Agpat4,Rpn1,Sdf2l1,Ddost,Hsp90b1,Sdcbp,Hacd3,Cnih2,Hspa5,Rab14,Mgst1,Ssr3,Tmem50b,Mfsd2a,Selenok,Saraf,Srpr,Hmgcr,Xbp1,Derl1,Gdpd1,Acsl3,Tmem208,Ormdl2,Hsd17b12,Tmem33,Xpo1,Nat8f1,Tram1l1,Uchl1,Emc3,Dhrs7b
response to topologically incorrect protein	GO:0035966	GO:BP	4.22089e-06	132	230	13	Hspa8,Calr,Hsph1,Sdf2l1,Hspb8,Hspa5,Dnajb5,Hspb1,Xbp1,Derl1,Stt3b,Atf4,Tmem33
response to unfolded protein	GO:0006986	GO:BP	5.48432e-06	110	230	12	Hspa8,Calr,Hsph1,Hspb8,Hspa5,Dnajb5,Hspb1,Xbp1,Derl1,Stt3b,Atf4,Tmem33
endoplasmic reticulum membrane	GO:0005789	GO:CC	6.81617e-06	934	237	32	Calr,Pdia3,Agpat4,Rpn1,Sdf2l1,Ddost,Hsp90b1,Sdcbp,Hacd3,Cnih2,Hspa5,Mgst1,Ssr3,Tmem50b,Mfsd2a,Selenok,Saraf,Srpr,Hmgcr,Xbp1,Derl1,Gdpd1,Acsl3,Tmem208,Ormdl2,Hsd17b12,Tmem33,Nat8f1,Tram1l1,Uchl1,Emc3,Dhrs7b
metabolic process	GO:0008152	GO:BP	1.12576e-05	11182	230	164	Mettl4,Gabpa,Acbd5,Dcakd,Dio3,Acer2,Hspa8,Hexa,Hist3h2a,Taf9b,Calr,Dynll1,Pdia3,Pdia6,Gpd1,Fkbp4,Hexim1,Exog,Dnaja1,Eif4g2,P4ha1,Gpt2,Rab31,Hsph1,Agpat4,Otub2,Dnaja4,Chordc1,Rpn1,Fas,Golm1,Ctla2a,Snap29,Sdf2l1,Ddost,Sdhaf2,Fam107a,Eif1,Cryab,Cstf2t,Ptges3,Zfp970,Slc5a3,Mrpl19,Rbl2,Hsp90b1,Pim2,Sdcbp,Hacd3,Morf4l2,Ppp2ca,Hspb8,Plpp6,Cct3,Eef1g,Hspa5,Abhd6,Crk,Cct6a,Dusp19,Enox1,Adamts14,Tsc22d1,En…
response to endoplasmic reticulum stress	GO:0034976	GO:BP	1.30654e-05	235	230	16	Calr,Pdia3,Sdf2l1,Hsp90b1,Hspa5,Selenok,Erp29,Xbp1,Hyou1,P4hb,Derl1,Bcl2l1,Stt3b,Atf4,Tmem33,Ube2g2
organic substance metabolic process	GO:0071704	GO:BP	2.60144e-05	10601	230	157	Mettl4,Gabpa,Dcakd,Dio3,Acer2,Hspa8,Hexa,Hist3h2a,Taf9b,Calr,Pdia3,Gpd1,Fkbp4,Hexim1,Exog,Dnaja1,Eif4g2,P4ha1,Gpt2,Rab31,Hsph1,Agpat4,Otub2,Dnaja4,Chordc1,Rpn1,Fas,Golm1,Ctla2a,Sdf2l1,Ddost,Sdhaf2,Fam107a,Eif1,Cryab,Cstf2t,Ptges3,Zfp970,Slc5a3,Mrpl19,Rbl2,Hsp90b1,Pim2,Sdcbp,Hacd3,Morf4l2,Ppp2ca,Plpp6,Cct3,Eef1g,Hspa5,Abhd6,Crk,Cct6a,Dusp19,Adamts14,Tsc22d1,Ensa,Glrx3,Zfp667,Dnajb5,Rexo4,Hspb1,Rab…
cellular metabolic process	GO:0044237	GO:BP	3.37134e-05	10155	230	152	Mettl4,Gabpa,Acbd5,Dcakd,Dio3,Acer2,Hspa8,Hexa,Hist3h2a,Taf9b,Calr,Dynll1,Gpd1,Fkbp4,Hexim1,Exog,Dnaja1,Eif4g2,P4ha1,Gpt2,Rab31,Agpat4,Otub2,Chordc1,Rpn1,Fas,Ctla2a,Snap29,Sdf2l1,Ddost,Sdhaf2,Fam107a,Eif1,Cryab,Cstf2t,Ptges3,Zfp970,Slc5a3,Mrpl19,Rbl2,Hsp90b1,Pim2,Sdcbp,Hacd3,Morf4l2,Ppp2ca,Hspb8,Plpp6,Cct3,Eef1g,Hspa5,Abhd6,Cct6a,Dusp19,Tsc22d1,Ensa,Glrx3,Zfp667,Dnajb5,Rexo4,Hspb1,Rab40c,Acot1,Ml…
endoplasmic reticulum lumen	GO:0005788	GO:CC	3.57207e-05	118	237	11	Calr,Pdia3,P4ha1,Sdf2l1,Hsp90b1,Hspa5,Erp29,Pdia4,Dnajb11,Hyou1,P4hb
chaperone binding	GO:0051087	GO:MF	6.33988e-05	101	229	10	Ahsa1,Hspa8,Dnaja1,Dnaja4,Sdf2l1,Ptges3,Hspe1,Dnajb5,Erp29,Ubl4a
cell	GO:0005623	GO:CC	0.000165837	17552	237	222	Mettl4,Gabpa,Prelid3b,Acbd5,Dcakd,Arpc2,Dio3,Acer2,Ahsa1,Hspa8,Hexa,Hist3h2a,Arpc5,Taf9b,Calr,Dynll1,Pdia3,Pdia6,Gpd1,Fkbp4,Hexim1,Exog,Dnaja1,Eif4g2,P4ha1,Gpt2,Rab31,Hsph1,Agpat4,Otub2,Dnaja4,Tspan13,Rpn1,Fas,Ociad2,Golm1,Ctla2a,Snap29,Sdf2l1,Ddost,Sdhaf2,Fam107a,Eif1,Copz1,Aagab,Cryab,Cstf2t,Ptges3,Zfp970,Slc5a3,Mrpl19,Adgrl4,Rbl2,Txlng,Hsp90b1,Pim2,Orai2,Sdcbp,Hacd3,Hspe1,Morf4l2,Morn2,Ppp2ca,…
cell part	GO:0044464	GO:CC	0.000284329	17485	237	221	Mettl4,Gabpa,Prelid3b,Acbd5,Dcakd,Arpc2,Dio3,Acer2,Ahsa1,Hspa8,Hexa,Hist3h2a,Arpc5,Taf9b,Calr,Dynll1,Pdia3,Pdia6,Gpd1,Fkbp4,Hexim1,Exog,Dnaja1,Eif4g2,P4ha1,Gpt2,Rab31,Hsph1,Agpat4,Otub2,Dnaja4,Tspan13,Rpn1,Fas,Ociad2,Golm1,Ctla2a,Snap29,Sdf2l1,Ddost,Sdhaf2,Fam107a,Eif1,Copz1,Aagab,Cryab,Cstf2t,Ptges3,Zfp970,Slc5a3,Mrpl19,Adgrl4,Rbl2,Txlng,Hsp90b1,Pim2,Orai2,Sdcbp,Hacd3,Hspe1,Morf4l2,Morn2,Ppp2ca,…
organelle membrane	GO:0031090	GO:CC	0.00031596	2942	237	61	Acbd5,Dio3,Acer2,Hspa8,Calr,Pdia3,Exog,Rab31,Agpat4,Rpn1,Ociad2,Snap29,Sdf2l1,Ddost,Copz1,Mrpl19,Txlng,Hsp90b1,Sdcbp,Hacd3,Cnih2,Hspa5,Abhd6,Syngr3,Rab14,Gde1,Mgst1,Cdip1,Ssr3,Tmem50b,Mtch1,Mfsd2a,Laptm4b,Selenok,Zdhhc15,Saraf,Srpr,Hmgcr,Xbp1,Yme1l1,Derl1,Acadm,Bcl2l1,Gdpd1,Acsl3,Tmem208,Ormdl2,Hsd17b12,Tmem33,Xpo1,Nat8f1,Galnt9,Crls1,Tram1l1,Tmem167,Tmem59,Uchl1,Emc3,Phb,Ube2d3,Dhrs7b
intracellular organelle lumen	GO:0070013	GO:CC	0.000366518	4326	237	80	Gabpa,Prelid3b,Acbd5,Hspa8,Hist3h2a,Taf9b,Calr,Pdia3,Fkbp4,Hexim1,P4ha1,Hsph1,Fas,Snap29,Sdf2l1,Sdhaf2,Fam107a,Aagab,Cstf2t,Ptges3,Mrpl19,Rbl2,Hsp90b1,Sdcbp,Hspe1,Morf4l2,Hspa5,Bhlhb9,Rexo4,Tra2a,Kdm3a,Rbm28,Dedd2,Cacybp,Ak3,Wdr18,Psmc5,Khdrbs3,Srp72,Pdhb,Erp29,Ubl4a,Pdia4,Dnajb11,Med28,Ccdc137,Enc1,Mrps6,Strn3,Hyou1,Ppid,Yme1l1,Tcp1,Cct4,Mrps12,P4hb,Ippk,Acadm,Bcl2l1,Dusp4,Atf4,Xpo1,Zhx3,Papola,…
membrane-enclosed lumen	GO:0031974	GO:CC	0.000370056	4327	237	80	Gabpa,Prelid3b,Acbd5,Hspa8,Hist3h2a,Taf9b,Calr,Pdia3,Fkbp4,Hexim1,P4ha1,Hsph1,Fas,Snap29,Sdf2l1,Sdhaf2,Fam107a,Aagab,Cstf2t,Ptges3,Mrpl19,Rbl2,Hsp90b1,Sdcbp,Hspe1,Morf4l2,Hspa5,Bhlhb9,Rexo4,Tra2a,Kdm3a,Rbm28,Dedd2,Cacybp,Ak3,Wdr18,Psmc5,Khdrbs3,Srp72,Pdhb,Erp29,Ubl4a,Pdia4,Dnajb11,Med28,Ccdc137,Enc1,Mrps6,Strn3,Hyou1,Ppid,Yme1l1,Tcp1,Cct4,Mrps12,P4hb,Ippk,Acadm,Bcl2l1,Dusp4,Atf4,Xpo1,Zhx3,Papola,…
organelle lumen	GO:0043233	GO:CC	0.000370056	4327	237	80	Gabpa,Prelid3b,Acbd5,Hspa8,Hist3h2a,Taf9b,Calr,Pdia3,Fkbp4,Hexim1,P4ha1,Hsph1,Fas,Snap29,Sdf2l1,Sdhaf2,Fam107a,Aagab,Cstf2t,Ptges3,Mrpl19,Rbl2,Hsp90b1,Sdcbp,Hspe1,Morf4l2,Hspa5,Bhlhb9,Rexo4,Tra2a,Kdm3a,Rbm28,Dedd2,Cacybp,Ak3,Wdr18,Psmc5,Khdrbs3,Srp72,Pdhb,Erp29,Ubl4a,Pdia4,Dnajb11,Med28,Ccdc137,Enc1,Mrps6,Strn3,Hyou1,Ppid,Yme1l1,Tcp1,Cct4,Mrps12,P4hb,Ippk,Acadm,Bcl2l1,Dusp4,Atf4,Xpo1,Zhx3,Papola,…
melanosome	GO:0042470	GO:CC	0.00047361	95	237	9	Hspa8,Pdia3,Rpn1,Hsp90b1,Sdcbp,Erp29,Cct4,P4hb,Tmem33
pigment granule	GO:0048770	GO:CC	0.00047361	95	237	9	Hspa8,Pdia3,Rpn1,Hsp90b1,Sdcbp,Erp29,Cct4,P4hb,Tmem33
primary metabolic process	GO:0044238	GO:BP	0.000666845	10067	230	147	Mettl4,Gabpa,Dcakd,Acer2,Hspa8,Hexa,Hist3h2a,Taf9b,Calr,Pdia3,Gpd1,Fkbp4,Hexim1,Exog,Dnaja1,Eif4g2,P4ha1,Gpt2,Agpat4,Otub2,Chordc1,Rpn1,Fas,Golm1,Ctla2a,Sdf2l1,Ddost,Sdhaf2,Fam107a,Eif1,Cryab,Cstf2t,Ptges3,Zfp970,Slc5a3,Mrpl19,Rbl2,Hsp90b1,Pim2,Sdcbp,Hacd3,Morf4l2,Ppp2ca,Plpp6,Cct3,Eef1g,Hspa5,Abhd6,Crk,Cct6a,Dusp19,Adamts14,Tsc22d1,Ensa,Glrx3,Zfp667,Dnajb5,Rexo4,Hspb1,Rab40c,Acot1,Mlf2,Atg12,Tra…
isomerase activity	GO:0016853	GO:MF	0.000777765	164	229	11	Creld1,Pdia3,Pdia6,Fkbp4,Ptges3,Pdia4,Ppil1,Ppid,P4hb,Acadm,Rpe
chaperone cofactor-dependent protein refolding	GO:0051085	GO:BP	0.000940884	28	230	6	Hspa8,Hsph1,Ptges3,Hspe1,Hspa5,Dnajb5
smooth endoplasmic reticulum	GO:0005790	GO:CC	0.00107402	36	237	6	Calr,Pdia3,Hsp90b1,Hspa5,Erp29,Hyou1
HSP90 chaperone cycle for steroid hormone receptors (SHR)	REAC:R-MMU-3371497	REAC	0.0011997	51	114	7	Hspa8,Dynll1,Fkbp4,Dnaja1,Dnaja4,Ptges3,Dctn4
toxin transport	GO:1901998	GO:BP	0.00120346	46	230	7	Dnaja1,Copz1,Cct3,Hspa5,Rab28,Tcp1,Cct4
chaperonin-containing T-complex	GO:0005832	GO:CC	0.00121322	10	237	4	Cct3,Cct6a,Tcp1,Cct4
nitrogen compound metabolic process	GO:0006807	GO:BP	0.00137821	9515	230	140	Mettl4,Gabpa,Dcakd,Dio3,Acer2,Hspa8,Hexa,Hist3h2a,Taf9b,Calr,Dynll1,Pdia3,Gpd1,Fkbp4,Hexim1,Exog,Dnaja1,Eif4g2,P4ha1,Gpt2,Agpat4,Otub2,Chordc1,Rpn1,Fas,Ctla2a,Sdf2l1,Ddost,Sdhaf2,Fam107a,Eif1,Cryab,Cstf2t,Ptges3,Zfp970,Mrpl19,Rbl2,Hsp90b1,Pim2,Sdcbp,Hacd3,Morf4l2,Ppp2ca,Cct3,Eef1g,Hspa5,Cct6a,Dusp19,Adamts14,Tsc22d1,Ensa,Glrx3,Zfp667,Dnajb5,Rexo4,Hspb1,Rab40c,Acot1,Mlf2,Atg12,Tra2a,Kdm3a,Ccng1,Rb…
nucleus	GO:0005634	GO:CC	0.00140768	6936	237	111	Mettl4,Gabpa,Acbd5,Arpc2,Hspa8,Hist3h2a,Arpc5,Taf9b,Calr,Dynll1,Pdia3,Fkbp4,Hexim1,Exog,Dnaja1,Hsph1,Otub2,Fas,Snap29,Sdhaf2,Fam107a,Aagab,Cryab,Cstf2t,Ptges3,Mrpl19,Rbl2,Txlng,Sdcbp,Hacd3,Morf4l2,Morn2,Ppp2ca,Hspb8,Eef1g,Hspa5,Swt1,Tsc22d1,Bhlhb9,Glrx3,Zfp667,Dnajb5,Rexo4,Hspb1,Rpp25l,Mlf2,Tra2a,Kdm3a,Ccng1,Rbm28,Dedd2,Cacybp,N4bp2l2,Wdr18,Mgst1,Cdip1,Psmc5,Ncoa5,Khdrbs3,Srp72,Pdhb,Rcan1,Ubl4a,D…
'de novo' posttranslational protein folding	GO:0051084	GO:BP	0.00218257	32	230	6	Hspa8,Hsph1,Ptges3,Hspe1,Hspa5,Dnajb5
HSF1-dependent transactivation	REAC:R-MMU-3371571	REAC	0.00233126	22	114	5	Hspa8,Fkbp4,Cryab,Ptges3,Hspb8
'de novo' protein folding	GO:0006458	GO:BP	0.00264352	33	230	6	Hspa8,Hsph1,Ptges3,Hspe1,Hspa5,Dnajb5
cellular response to topologically incorrect protein	GO:0035967	GO:BP	0.00339112	102	230	9	Hspa8,Calr,Sdf2l1,Hspb8,Hspa5,Xbp1,Derl1,Atf4,Tmem33
regulation of protein stability	GO:0031647	GO:BP	0.00383492	274	230	14	Hspa8,Taf9b,Calr,Fam107a,Cryab,Ptges3,Pim2,Cct3,Cct6a,Xbp1,Tcp1,Cct4,Derl1,Phb
Metabolism of lipids	REAC:R-MMU-556833	REAC	0.00454869	573	114	21	Acbd5,Acer2,Hexa,Gpd1,Agpat4,Ptges3,Hacd3,Plpp6,Acot1,Rab14,Gde1,Mfsd2a,Hmgcr,Acadm,Acsl3,Ormdl2,Hsd17b12,Lpin3,Crls1,Oxct1,Dhrs7b
positive regulation of establishment of protein localization to telomere	GO:1904851	GO:BP	0.00537876	10	230	4	Cct3,Cct6a,Tcp1,Cct4
heat shock protein binding	GO:0031072	GO:MF	0.00636263	133	229	9	Ahsa1,Hspa8,Fkbp4,Dnaja1,Dnaja4,Chordc1,Ptges3,Hspa5,Ppid
cellular response to unfolded protein	GO:0034620	GO:BP	0.00664348	83	230	8	Hspa8,Calr,Hspb8,Hspa5,Xbp1,Derl1,Atf4,Tmem33
protein disulfide isomerase activity	GO:0003756	GO:MF	0.00708599	15	229	4	Creld1,Pdia3,Pdia4,P4hb
intramolecular oxidoreductase activity, transposing S-S bonds	GO:0016864	GO:MF	0.00708599	15	229	4	Creld1,Pdia3,Pdia4,P4hb
regulation of establishment of protein localization to telomere	GO:0070203	GO:BP	0.0083804	11	230	4	Cct3,Cct6a,Tcp1,Cct4
cellular localization	GO:0051641	GO:BP	0.00861614	2617	230	53	Arpc2,Hspa8,Calr,Dynll1,Dnaja1,Rab31,Snap29,Copz1,Cryab,Hsp90b1,Ppp2ca,Cct3,Cnih2,Hspa5,Cct6a,Cep19,Hspb1,Rab40c,Rab14,Ssr3,Pqlc1,Tmem50b,Rab28,Laptm4b,Srp72,Erp29,Ubl4a,Zdhhc15,Srpr,Hmgcr,Xbp1,Hyou1,Tcp1,Cct4,Derl1,Trappc5,Bcl2l1,Acsl3,Tbc1d25,Xpo1,Tram1l1,Tmsb4x,Polr2m,Tmem167,Tmem59,Oxct1,Mkks,Ube2g2,Uchl1,Rpf2,Ubxn2b,Nrn1,Cx3cl1
cytoplasmic vesicle	GO:0031410	GO:CC	0.0110011	1824	237	40	Arpc2,Dio3,Hspa8,Hexa,Arpc5,Calr,Dynll1,Pdia3,Rab31,Rpn1,Fas,Ociad2,Snap29,Copz1,Adgrl4,Hsp90b1,Sdcbp,Morn2,Abhd6,Syngr3,Rab40c,Rab14,Gde1,Cdip1,Psmc5,Laptm4b,Erp29,Tcp1,Cct4,P4hb,Derl1,Trappc5,Bcl2l1,Tbc1d25,Tmem33,Tmem59,Phb,Ube2d3,Spred1,Nostrin
intracellular vesicle	GO:0097708	GO:CC	0.0115608	1828	237	40	Arpc2,Dio3,Hspa8,Hexa,Arpc5,Calr,Dynll1,Pdia3,Rab31,Rpn1,Fas,Ociad2,Snap29,Copz1,Adgrl4,Hsp90b1,Sdcbp,Morn2,Abhd6,Syngr3,Rab40c,Rab14,Gde1,Cdip1,Psmc5,Laptm4b,Erp29,Tcp1,Cct4,P4hb,Derl1,Trappc5,Bcl2l1,Tbc1d25,Tmem33,Tmem59,Phb,Ube2d3,Spred1,Nostrin
regulation of establishment of protein localization to chromosome	GO:0070202	GO:BP	0.0124637	12	230	4	Cct3,Cct6a,Tcp1,Cct4
integral component of endoplasmic reticulum membrane	GO:0030176	GO:CC	0.0127957	142	237	9	Calr,Pdia3,Hacd3,Hspa5,Saraf,Xbp1,Derl1,Tmem33,Emc3
intracellular transport	GO:0046907	GO:BP	0.0167538	1400	230	34	Arpc2,Hspa8,Calr,Dynll1,Copz1,Cryab,Hsp90b1,Ppp2ca,Cnih2,Hspa5,Hspb1,Rab40c,Rab14,Ssr3,Pqlc1,Tmem50b,Rab28,Laptm4b,Srp72,Erp29,Zdhhc15,Srpr,Xbp1,Hyou1,Derl1,Trappc5,Bcl2l1,Tbc1d25,Xpo1,Tram1l1,Tmem167,Mkks,Ube2g2,Uchl1
positive regulation of protein localization to chromosome, telomeric region	GO:1904816	GO:BP	0.0178499	13	230	4	Cct3,Cct6a,Tcp1,Cct4
intrinsic component of endoplasmic reticulum membrane	GO:0031227	GO:CC	0.0196778	150	237	9	Calr,Pdia3,Hacd3,Hspa5,Saraf,Xbp1,Derl1,Tmem33,Emc3
mitochondrial part	GO:0044429	GO:CC	0.0224658	941	237	25	Prelid3b,Pdia3,Exog,Agpat4,Ociad2,Sdhaf2,Mrpl19,Hspe1,Abhd6,Ak3,Mgst1,Mtch1,Pdhb,Mrps6,Yme1l1,Mrps12,Acadm,Bcl2l1,Acsl3,Nat8f1,Crls1,Oxct1,Ddx28,Phb,Chchd2
macromolecule metabolic process	GO:0043170	GO:BP	0.0258505	9118	230	131	Mettl4,Gabpa,Acer2,Hspa8,Hexa,Hist3h2a,Taf9b,Calr,Pdia3,Fkbp4,Hexim1,Exog,Dnaja1,Eif4g2,P4ha1,Rab31,Hsph1,Otub2,Dnaja4,Chordc1,Rpn1,Fas,Ctla2a,Sdf2l1,Ddost,Sdhaf2,Fam107a,Eif1,Cryab,Cstf2t,Ptges3,Zfp970,Mrpl19,Rbl2,Hsp90b1,Pim2,Sdcbp,Hacd3,Morf4l2,Ppp2ca,Cct3,Eef1g,Hspa5,Cct6a,Dusp19,Adamts14,Tsc22d1,Ensa,Glrx3,Zfp667,Dnajb5,Rexo4,Hspb1,Rab40c,Mlf2,Atg12,Tra2a,Kdm3a,Ccng1,Rbm28,Cacybp,N4bp2l2,Hsp…
Cellular response to heat stress	REAC:R-MMU-3371556	REAC	0.0260196	81	114	7	Hspa8,Fkbp4,Hsph1,Cryab,Ptges3,Hspb8,Hspa5
establishment of protein localization	GO:0045184	GO:BP	0.0295839	1896	230	41	Arpc2,Hspa8,Calr,Dynll1,Dnaja1,Rab31,Snap29,Copz1,Aagab,Hsp90b1,Ppp2ca,Cct3,Hspa5,Cct6a,Ensa,Nnat,Hspb1,Rab40c,Rab14,Ssr3,Rab28,Srp72,Selenok,Erp29,Ubl4a,Zdhhc15,Srpr,Hmgcr,Xbp1,Ppid,Tcp1,Cct4,Derl1,Acsl3,Tbc1d25,Xpo1,Tram1l1,Tmem167,Oxct1,Ube2g2,Cx3cl1
zona pellucida receptor complex	GO:0002199	GO:CC	0.0297043	8	237	3	Cct3,Tcp1,Cct4
cellular response to stress	GO:0033554	GO:BP	0.0308515	1766	230	39	Acer2,Hspa8,Hist3h2a,Calr,Pdia3,Dnaja1,Chordc1,Fas,Sdf2l1,Cryab,Hsp90b1,Hacd3,Morf4l2,Hspb8,Hspa5,Crk,Rexo4,Hspb1,Ccng1,Mgst1,Cdip1,Selenok,Erp29,Hmgcr,Xbp1,Hyou1,Cinp,P4hb,Derl1,Bcl2l1,1700007K13Rik,Stt3b,Atf4,Tmem33,Ube2g2,Ttc5,Ube2d3,Spred1,Chchd2
protein dimerization activity	GO:0046983	GO:MF	0.0311556	1427	229	32	Gabpa,Hexa,Hist3h2a,Taf9b,Dynll1,Gpd1,Cryab,Adgrl4,Txlng,Sdcbp,Ppp2ca,Hspb8,Bhlhb9,Hspb1,Cacybp,Mgst1,Erp29,Hmgcr,Xbp1,P4hb,Bcl2l1,Atf4,Schip1,Zhx3,Tpm4,Oxct1,Rpe,Adipor2,Syt14,Clns1a,Nrn1,E2f6
biosynthetic process	GO:0009058	GO:BP	0.0322615	5687	230	91	Gabpa,Dcakd,Dio3,Acer2,Hspa8,Hexa,Taf9b,Calr,Dynll1,Gpd1,Hexim1,Eif4g2,Gpt2,Hsph1,Agpat4,Rpn1,Sdf2l1,Ddost,Eif1,Cryab,Ptges3,Zfp970,Mrpl19,Rbl2,Pim2,Hacd3,Morf4l2,Ppp2ca,Cct3,Eef1g,Abhd6,Cct6a,Tsc22d1,Glrx3,Zfp667,Dnajb5,Rexo4,Hspb1,Mlf2,Atg12,Kdm3a,Cacybp,N4bp2l2,Ak3,Wdr18,Psmc5,Pdhb,Selenok,Zdhhc15,Hmgcr,Apip,Xbp1,Enc1,Mrps6,Strn3,Cinp,Ppid,Tcp1,Cct4,Mrps12,Ippk,Acadm,Bcl2l1,Stt3b,Atf4,Acsl3,As…
regulation of protein localization to chromosome, telomeric region	GO:1904814	GO:BP	0.0335002	15	230	4	Cct3,Cct6a,Tcp1,Cct4
protein heterodimerization activity	GO:0046982	GO:MF	0.0337308	588	229	18	Gabpa,Hexa,Hist3h2a,Taf9b,Dynll1,Txlng,Sdcbp,Ppp2ca,Xbp1,P4hb,Bcl2l1,Atf4,Zhx3,Tpm4,Adipor2,Syt14,Clns1a,Nrn1
Cellular responses to stress	REAC:R-MMU-2262752	REAC	0.0345173	334	114	14	Hspa8,Dynll1,Fkbp4,Dnaja1,Hsph1,Dnaja4,Cryab,Ptges3,Hspb8,Hspa5,Dctn4,P4hb,Anapc16,Ube2d3
misfolded protein binding	GO:0051787	GO:MF	0.0357749	22	229	4	Hspa8,Sdf2l1,Hspa5,Derl1
protein stabilization	GO:0050821	GO:BP	0.036428	171	230	10	Taf9b,Calr,Cryab,Ptges3,Pim2,Cct3,Cct6a,Tcp1,Cct4,Phb
mitochondrion	GO:0005739	GO:CC	0.0367048	1792	237	38	Prelid3b,Dcakd,Dynll1,Pdia3,Gpd1,Fkbp4,Exog,Dnaja1,P4ha1,Gpt2,Agpat4,Ociad2,Sdhaf2,Cryab,Mrpl19,Hacd3,Hspe1,Hspa5,Abhd6,Acot1,Ak3,Mgst1,Mtch1,Pdhb,Mrps6,Ppid,Yme1l1,Mrps12,Acadm,Bcl2l1,Cmc2,Acsl3,Nat8f1,Crls1,Oxct1,Ddx28,Phb,Chchd2
regulation of response to endoplasmic reticulum stress	GO:1905897	GO:BP	0.03731	76	230	7	Hspa5,Erp29,Xbp1,Hyou1,Bcl2l1,Tmem33,Ube2g2
organonitrogen compound metabolic process	GO:1901564	GO:BP	0.0405207	6385	230	99	Dcakd,Dio3,Acer2,Hspa8,Hexa,Taf9b,Calr,Pdia3,Gpd1,Fkbp4,Hexim1,Dnaja1,Eif4g2,P4ha1,Gpt2,Agpat4,Otub2,Chordc1,Rpn1,Fas,Ctla2a,Sdf2l1,Ddost,Sdhaf2,Fam107a,Eif1,Cryab,Mrpl19,Hsp90b1,Pim2,Sdcbp,Hacd3,Morf4l2,Ppp2ca,Eef1g,Hspa5,Dusp19,Adamts14,Ensa,Glrx3,Hspb1,Rab40c,Acot1,Atg12,Kdm3a,Ccng1,Ak3,Hspbp1,Gde1,Mgst1,Psmc5,Mtch1,Capns1,Laptm4b,Pdhb,Selenok,Rcan1,Erp29,Zdhhc15,Dnajb11,Hmgcr,Apip,Xbp1,Ppil1,…
dolichyl-diphosphooligosaccharide-protein glycotransferase activity	GO:0004579	GO:MF	0.0426568	9	229	3	Rpn1,Ddost,Stt3b
oligosaccharyl transferase activity	GO:0004576	GO:MF	0.0426568	9	229	3	Rpn1,Ddost,Stt3b
establishment of protein localization to telomere	GO:0070200	GO:BP	0.0442875	16	230	4	Cct3,Cct6a,Tcp1,Cct4
establishment of localization in cell	GO:0051649	GO:BP	0.0487984	1937	230	41	Arpc2,Hspa8,Calr,Dynll1,Snap29,Copz1,Cryab,Hsp90b1,Ppp2ca,Cnih2,Hspa5,Cep19,Hspb1,Rab40c,Rab14,Ssr3,Pqlc1,Tmem50b,Rab28,Laptm4b,Srp72,Erp29,Zdhhc15,Srpr,Hmgcr,Xbp1,Hyou1,Derl1,Trappc5,Bcl2l1,Tbc1d25,Xpo1,Tram1l1,Tmem167,Oxct1,Mkks,Ube2g2,Uchl1,Ubxn2b,Nrn1,Cx3cl1
nuclear part	GO:0044428	GO:CC	0.0490831	4291	237	72	Gabpa,Acbd5,Hspa8,Hist3h2a,Taf9b,Calr,Dynll1,Fkbp4,Hexim1,Hsph1,Fas,Snap29,Sdhaf2,Fam107a,Aagab,Cstf2t,Ptges3,Mrpl19,Rbl2,Txlng,Sdcbp,Hacd3,Morf4l2,Hspa5,Bhlhb9,Rexo4,Tra2a,Kdm3a,Rbm28,Dedd2,Cacybp,Wdr18,Psmc5,Khdrbs3,Srp72,Pdhb,Ubl4a,Med28,Ccdc137,Ppil1,Enc1,Strn3,Ppid,Yme1l1,Tcp1,Cct4,Ippk,Acadm,Bcl2l1,Dusp4,Atf4,Tmem33,Xpo1,Zhx3,Papola,Rnf113a2,Anapc16,Polr2m,Oxct1,Ddx28,Api5,Cops8,Ttc5,Uchl1,…
