# Supplementary material for: Chd8 haploinsufficiency impairs early brain development and protein homeostasis later in life
Source: Mol Autism. 2020 Oct 5;11:74. doi: 10.1186/s13229-020-00369-8 (PMC7537101; doi:10.1186/s13229-020-00369-8)
Supplement: Supplementary file 5 — Additional file 5. Supplementary Data File 5: Very few differentially expressed genes shared across other Chd8 mouse models, even when comparing similar ages [file 13229_2020_369_MOESM5_ESM.xlsx]

## Sheet: up
1	2	3	4	5	6	7	8	9	10	11	12	13	14	15	16	17	18	19	20	21	22	23	24	25	26	27	28	29	30	31
Acox3	Mrps18a	Rmdn2	Pgp	Abhd3	Gabpa	Cetn3	Kcnh3	Dcakd	Oard1	Tfap2b	Slc47a1	Mlh3	BC025920	Slc5a5	Egfl6	Evx2	Lars2	Cpne6	Rps4l	Krt10	Nudt2	Crlf2	Txnrd3	A230056J06Rik	Zcwpw1	Recql	Csad	Tmem209	Parva	Wars2
Cep63	Speg	Pcx	Mmd2	Nceh1	Prelid3b	Adcy7	Pomk	Mmab	Pan2	Cdh3	Amd2	Mtrr	Pum3	Snrnp35	Lyrm7
Slc14a1	Fkbp8	Nfs1	Adsl	Tuba4a	Ecsit	G6pc3	Angptl6	Nr2f2	Dhx34
Padi2	Nbl1	Atg7	Tmem9	Cx3cr1	Lhb	Prmt3	Vrk3	Cpne2
Pdpr	Nr1h2	Ercc1	Rims3	Cpxm1	BC065397	Coq7	Chmp2a	Rlbp1
Cyb5rl	Aen	BC003331	Nptxr	Gfap	Acbd5	Ccdc9
Mmgt2	Timm13	Ift122	Acot7	Rasal1	Pyroxd1
Gpr153	Hexdc	Xrcc4	Adap1	Ak5
Zfp783	Chst12	Gle1	Mir6236
1190002N15Rik	Parp6	Mtm1	Zic4
Uvssa	Haghl	Mettl15	Zic1
Eomes	Mvd	Sil1	Arl10
Trim7	Bok	Pkig
Phldb1	Adprhl2	Calcoco1
Hlcs	9930014A18Rik	Fpgt
Cntrob	Stmn3	Mfsd8
Ppip5k2	Gramd2	Gss
Zfp804b	Ppapdc1b	Nras
Amer1	Sh3glb2	Polr3c
Ctc1	Emg1	Ptk2b
Tmem8	Dst	Trmt2a
Msto1	Hax1	Drc3
Fam214a	Tceb2	Aaas
Slc6a9	Srp14	Zfp14
Sgol2a	Dph3	Apc15
Wnt7a	Tmed3	Csgalct2
D430042O09Rik	Acd	Mettl4
Cntln	Ndufs8	Cebpz
Myo16	Gjb2	Tdrd1
Kiss1r	Atox1	Sgk3
Tkfc	Cacnb3	Plekha3
Ofd1	Ybx3	Tmem106c
Zfp26	Rab24	Blvra
Cxadr	Cuta	Bmi1
Vars2	Mettl22	Tti1
Plx3	Agap3	Cap2
4930413G21Rik	Zfand2b	Etv1
Pcdh11x	Ss1	Nif3l1
Clca3a1	Slmo2	Nrgn
Orc3	t9	Abracl
Rnf170	Smim8	Enpp4
Zfp566	Slc30a3	Slc17a7
Scgn	Snrpd2	Vax1
Slc9a8	U2af1l4	Mag
Map4k2	Fam195b	Bhlhe22
2810410L24Rik	Atp6v0e2
Pcif1	Rps25
Hhipl1	Snx11
Sdc1	Desi1
Slc5a6	Ermard
Cenpx	Efemp1
Fancm	Stx4a
Shroom1	Dmtn
Rnf31	C87436
Chrnb3	Enho
Atad5	Txn2
Ednrb	Tasp1
Accs	Atp6v1f
Adora2b	Atp5j2
Shisa3	Tbkbp1
Colgalt2	Tmem256
Col27a1	Dgcr6
Hjurp	Brk1
Cdnf	Stoml1
Pnma1	Rpl36
Ms4a15	Zmat2
Gbp9	Pebp1
Chtf18	Cox7a2
Itm2a	Gmpr2
Neurl2	Fkbp2
Casp3	Gas2l1
Kdm8	Ccdc124
Obsl1	Pet100
Atxn3	Eif5a
6430706D22Rik	Fkbp1a
Prkab1	Nsmf
Tmem80	Ptp4a3
Glis2	Faap100
Grip2	Fxyd7
Man2b2	Cox5b
Plekha4	Map1lc3b
Wiz	Coa3
Eml3	Syt3
Clcn1	Psd
Mastl	Pgap3
Me3	Bola2
Plekho2	Rxrb
2310022B05Rik	Ypel3
Cul7	Dpcd
Als2cl	Commd4
Erlin2	Mrpl28
Cdkn2aip	2310061I04Rik
Zcchc6	Dctn5
Mansc1	Shkbp1
Thbs2	Actg1
Cln6	Mrpl23
Efs	Rfc2
Ankrd44	Myeov2
Arhgap27	Pla2g6
Trhr2	Ppan
Pars2	Lamtor4
Tmem196	Dpm2
C030006K11Rik	Dnpep
Kcnh2	Dgkz
Plekha7	Tmem145
Vipr2	Mrpl12
R3hcc1	Tmem222
E530011L22Rik	Tarbp2
Vill	Nudc
Lama3	Fam213a
Ablim3	Matk
Dpysl3	Begain
Nrm	Lrrc73
Ano4	Ufc1
Dock7	Atp5e
Syt9	Gpx4
Zfp414	Crip2
Sept1	Uqcrq
Bche	Uqcr11
Dcx	Csdc2
Hgf	Mtg1
Lig1	Ppp1r1a
Tnc	Mrpl20
Elac1	Ppp2r3d
Trpt1	Ahk2
Rasa4	Nme6
Gm15706	Fam57b
Top3b	Vsnl1
Npr1	S100a10
Cdc42bpg	Polr2f
Aste1	BC031181
Kifc3	Fdxr
Irak1	Ap2s1
Jaml	Wbp2
Pard6b	Prkcg
Zfp467	Gm38312
Parn	Lin7b
Uap1l1	Emid1
Palm3	Rfng
Hcn4	Dcaf11
Pcbp3	Myl6b
Rnf123	Ndufa2
Wdr6	0610037L13Rik
Cacng7	Map1lc3a
Baiap2l2	Susd4
Btg2	Akt2
Fam20c	Trpm4
Kcnb2	Chmp1a
Kctd14	Slc35b2
Pld2	D8Ertd738e
Cdc25b	Arhgdig
Col11a2	Mrpl48
Hook2	Clec2l
Proca1	Rtl1
Rfx5	S100a16
Gsap	Dhrs13
Nol9	Dpysl2
Ankrd34c	Dctpp1
Ermap	Znhit1
Hmcn1	Nenf
Sirt5	Gmppa
Rab36	Hcfc1r1
Wdfy4	Pcyt2
Ncapd3	Sepw1
Itga2	Prrt1
Nudt12	Rnf208
Isy1	Gm21092
Ttc13	S100a13
Gpatch2l	Mospd3
Plekhm2	Cpne9
Sp8	Cisd3
Col12a1	Uqcr10
Apc	Fam177a
Gnl1	Rpp21
Rad23a	Smug1
Lrrcc1	Dguok
Trdmt1	Rab1b
Epb41l4b	Pex16
Apcdd1	Selm
Ap1b1	Ndufb10
Ano10	Pih1d1
Lrrc61	1110008P14Rik
Gli1	Mcrs1
Fabp7	Ppm1m
Rbm3	Apc11
Bbs2	Stag3
Atg2a	Djc4
Myo7a	Csf2ra
Hhat
Chn2
Brd2
Clasrp
Tubgcp2
Shcbp1
Usp48
Tob1
Cwc27
Tshz1
Acsf3
Ano8
Lmf2
Susd2
Tcerg1
Ltbp4
Slc22a8
Upp2
Vps8
Bdkrb2
Eny2
Cep131
Itga3
Dgat1
Artn
Pcdhb22
Epm2a
Vars
Lysmd3
Rab11b
Gm10785
Pdzrn4
Adamts19
Pou3f2
Antxr1
Otop2
Carns1
Fam219b
Cadm4
Cenpb
Pax6
Arhgef10l
Ccdc15
Ndp
Trappc1
Haus7
Lama5
Cntp3
Usp6nl
Fjx1
Vipas39
Gabpb2
Bak1
Ltbp3
Mrps18b
Aspa
Gpr165
Trpm6
Angptl2
Cep128
Lgr5
Sfrp1

## Sheet: dn
1	2	3	4	5	6	7	8	9	10	11	12	13	14	15	16	17	18	19	20	21	22	23	24	25	26	27
Arpc2	Gdi1	Sncg	Upf3b	Phf21b	Lmcd1	Hsp90ab1	Plxnb3	Rragb	Tia1	Otud5	Clk1	Crhbp	Hmgb3	Pla2g15	Ddo	Rpl14-ps1	Vwf	sp	Sfxn1	Btaf1	Srsf7	Anp32a	Asl	Ogdhl	Usp11	Chd8
Dio3	Map4k4	Zfp488	Srek1	Srsf6	5330434G04Rik	Srp72	Melk	Nefm	Ccdc66	Thbs4	Rbm39	1500011B03Rik	Galnt6	Zfp580	Zbtb45
Lcn2	Slc38a1	Pirt	Dusp11	Zfp663	Ide	Xpo1	Ino80c	Cntn4	Gas5	2810021J22Rik	Plagl1	Itfg2	Smyd5
Acer2	Dock9	Prph	D930016D06Rik	Clstn2	Rec8	Orai2	Zfp870	Astn2	Wsb1	Slc25a17	Hnrnpm	Scn2b
Ahsa1	Trio	Tcf24	Cep70	Frmd4b	Krba1	Hspa5	Tnni1	Prune2	Snhg5	Zfp946
Wipi2	Son	Medag	Rbm25	Cdkn1c	Uncx	Copb1	Mkrn3	Casd1
Lman2l	Kif1b	Tph2	Rsrc2	Smc4	Ptges	Hsp90b1	Phc1
Elk1	Prkacb	Mxra7	Pnn	Nes	Gpaa1	Acadm	Cd82
Hnrnpc	Spock2	Pvalb	Hnrnpa1	Mmp11	Zic5	Hectd2	Cyp11a1
Creld1	Cdk5r1	Ache	Neurod1	Emx2	Zfp658	Hexim1
Hspa8	Prrc2b	Pdxk	Ddx5	Rai14	Zfp866	Adgrl4
Hexa	Mycbp2	Slc17a8	Anp32b	Rnf122
Hist3h2a	Atp8a1	Slc30a3	Clk4	Ccnb2
Cct7	Sulf2	Ntrk1	Taf1d	Cc2
Arpc5	Bclaf1	Abcb10	Luc7l3	Rcor2
Taf9b	Uba1	Scn7a	2610203C20Rik	Vegfa
Zfp933	Tcaf1	Pax2	Prpf39	Insm1
Cort	Dnm3	Slc6a4	Srsf1
Calr	Eif3a	Vstm2l	Thoc1
Dynll1	Actn4	Nefl	Dimt1
Pdia3	Ttc3	Ppp1r1c	Smc5
Mtfp1	Irf2bpl	Siglech	Nxf1
Pdia6	4930402H24Rik	Hmgcll1	Ccnl1
Gpd1	C530008M17Rik	Kirrel2	Magohb
Hsp90aa1	Herc2	Haglr	Gm17066
Gm14057	Hook1	Rcan2	Hnrnpa2b1
Fkbp4	Neurod6	Clic5	Hmgn3
Thrsp	Foxp1	Cnnm2	Hnrnph1
Exog	Dhx36	4921507P07Rik	Ncl
Dja1	Npm1	Dusp26	Plod2
Eif4g2	Pum1	Hdac11	Tardbp
P4ha1	Adgrl3	Nkx2-9	Gpatch4
Stip1	Top2b	Myh8	Smc1a
Zfp882	Fat3	Vsx2	Zc3h7a
Gpt2	Lrp1	Prmt8	Eif5b
Rab31	Nbea	Cdh9	Cox20
Emc10	Tnks2	Cyp26b1	Zranb2
Hsph1	Sptbn1	Flywch2	Hmgn5
Agpat4	Gl	Ptchd1	Gipr
Aass	Pcnx	Iglon5	Snhg1
9230110C19Rik	Chd3	2700062C07Rik	1810026B05Rik
Mt2	Trp53bp1	Aqp6	Pisd-ps2
Otub2	Kdm5b	Gata2	Snrnp48
Dja4	Snrnp200	Plekhd1	Snhg6
Chordc1	Itpr1	Pamr1	Pcmtd1
Crot	Fnbp1l	Avil	Srsf10
Tspan13	Matr3	Corin	Cnot2
Rpn1	Cep170	Mfap3l	Ap3m1
Fas	H3f3a	St6galc6	Hltf
Ociad2	Kalrn	Tal1	Snhg8
Golm1	Cnot1	Gfra1	Epha7
Ctla2a	Madd	Cacng3	Aplnr
Lrg1	Tmx4	Chr5	Atad1
Sp29	Myh10	Zmat4	Haus3
Gm14403	Zfp445	Kcnk9	B2m
Sdf2l1	L1cam	Adra1b	Emcn
Ak6	Eif1ax	Galnt13	Pls3
Hspa1b	Ntrk2	Rab27b	Dld
Ddost	Cds2	Spock3	Sumo1
Kcnip2	Pde1b	Spon1	Eif2s3y
Sdhaf2	Xrn2	Lgi3	Ddx3y
Atxn7l1	Myef2	Adcy2	Bgn
Fam107a	Adcy1	Asic4	Clec14a
Fkbp1a	Usp47	En2
Serpi3n	Tmem106b	Bcas1
Eif1	Robo2	Chst9
Copz1	Akap11	Creg2
Aagab	Huwe1	Ebf2
Cryab	Pgap1	Gabra1
Cstf2t	Rab3c	Irx3
Wipf3	Nrcam	Gprasp2
Mettl7a1	Eif4g1	Sytl2
Mfap3	Usp9x	Col9a2
Ptges3	Arid1b	Pdlim3
Zfp970	Eif4a2	Cbarp
Glipr2	B3galt2	Cntp1
Slc5a3	Gphn	Arhgap15
Srrt	Ctnnb1	Lypd1
Trim17	Ankrd17	Vav3
Mrpl19	St8sia3	Serpinb1a
Cap1	Wasf3	Asic1
Rbl2	Armcx4	Atp13a4
Txlng	Erbb4	Ctsl
Snx3	Atp2a2	Dzip1
Pim2	Macf1	Epha6
Sdcbp	Elavl2	Kcnn1
2210013O21Rik	Prrc2c	Mroh7
AA388235	Mllt3	Prkcb
Hacd3	Dlg2	Prrxl1
Hspe1	Ccar1	Slc6a1
Morf4l2	Bptf	Snrpn
Morn2	Wdfy3	Trpm2
Ppp2ca	Atp13a3	Nova1
Smim10l1	Clasp2	Epm2a
Hspb8	Exoc4	Gm9866
Plpp6	App	Ndn
Cct3	Phf2	Ssbp4
Cnih2	Nedd4	Stk32c
Trappc13	Gaa	Zfpm1
Manf	Sf3b1	Fam189a2
Pja1	Dopey1	Adcy8
Eef1g	Soga1	Djc27
G3bp2	Ccdc88a	Vstm5
Abhd6	Cadps	Fam163a
Crk	Ubr1	Pcyox1
Drc1	Pja2	Prob1
Ppp1r3c	Xpo5
Rnpep	Mpdz
Cct6a	Zfp462
Dusp19	Smchd1
Slfn2	Caln1
Swt1	Msi2
Enox1	Pcdh17
Adamts14	Reln
Tsc22d1	Hs6st2
Cep19	Kif26b
Anxa11	Smarca1
Ensa	Secisbp2l
Eri1	Slc7a1
t8f5	Trpm7
Dctn4	Mex3b
Rrp7a	Tpr
Nt	Ncoa1
Bhlhb9	Thoc2
Tm2d2	Nol4
Hist1h2bc	Crim1
Hn1	Zmynd8
Pglyrp1	Smc3
Pea15a	Fry
Rit1	Tnr
Edc3	Usp15
Ly6a	Setbp1
Ccm2	Dmxl1
Glrx3	Col4a2
Ly6c1	Fubp1
Syngr3	Ankrd12
Smim3	Apcdd1
Cops4	Epha4
Phkg2	Rsf1
Fam83d	Ranbp6
Zfp667	Zfp638
Djb5	Rab22a
Rexo4	Tle4
Hspb1	Ndst1
Msrb2	Kidins220
Plin3	Sepp1
Rpp25l	Hectd1
Vit	Hnrnpll
Rab40c	Fam120c
Dsn1	Auts2
Klf10	Lppr4
Acot1	Glg1
Higd1a	Birc6
Rab14	Ppig
Hist1h4i	Sorbs1
Mlf2	Kat6a
Atg12	March7
Pnpla7	Islr2
Tra2a	Mtus1
Zcchc17	Dmxl2
Fam114a2	Cdh11
Kdm3a	Spen
Ccng1	Ptprr
Abca8a	Dhx15
Ddit3	Rabggtb
Rbm28	Synpr
Dedd2	4932438A13Rik
Cacybp	Grm5
Gimap6	Pdzd2
Rasl12	Sp3
N4bp2l2	Epg5
Ttc26	Cul4b
1500017E21Rik	Syn3
Abhd14a	Scn3a
Ak3	Smarcad1
Hspbp1	Prepl
Wdr18	Cltc
Zbtb26	Rgs9
Gde1	Cdh2
Ywhae	Tcf20
Ctsd	Epha5
Mgst1	Nrxn3
Ftl1	Ksr2
1700102P08Rik	Chl1
Arf1	Myo1b
Cdip1	Faxc
Ssr3	Psmd1
Pqlc1	Scaper
Tmem50a	Kat6b
Mmd	Herc3
AI987944	Shisa6
Tmem50b	Notch1
Cct5	Zfp292
4933432I09Rik	Ascc3
Leprotl1	Ckap5
Psmc5	Scn2a1
Zfp811	Xpr1
Ncoa5	4931406P16Rik
Mt1	Prpf8
Eif4a1	Cd47
Gmfb	Ufl1
Mtch1	Dync2h1
Hspa1a	p1l2
Khdrbs3	Fndc3b
Fer1l5	Casp8ap2
Asb4	Cdh5
Rab28	Ranbp2
Capns1	Pygo1
Rasd1	Usp34
Tspan31	Pde4b
Mfsd2a	Stag2
Ifi27	Dock4
Laptm4b	Rgs7bp
Pdhb	Lrrtm2
Selenok	9330182L06Rik
Sst	Ubr5
Ubl3	Atp1a1
St13	Ctdspl2
Rcan1	Rnf150
Nphp1	Nipbl
Arl2	Nid1
Spata2l	Atxn1l
Caap1	Rgs8
Erp29	Pcdh10
Ubl4a	Cntn1
Pdia4	Usp33
Ppp1r11	Smek2
Zdhhc15	Polr3b
Saraf	Atp11c
Tppp3	Atp2b1
Prkcsh	Vcan
Mal	Fat1
Srpr	Ppp1r12a
Cfl1	Slc4a10
Gpbp1l1	Chst11
Arntl	Jun
P4ha2	Slit3
Agpat5	Alg10b
Htra1	Chm
Rasl11a	Atp2b3
Vmn2r29	Magee1
Tekt4	Gprin3
Djb11	Gprasp1
Hmgcr	Plx2
Apip	Pcm1
Cdk2ap1	Timp3
Ptov1	Scn9a
Srsf3	Tubgcp5
Ch25h	Zhx2
Med28	Grm1
Gdf1	Tuba1b
Ccdc137	Sox4
Xbp1	Sorcs3
Ppil1	Gad1
Ccdc117	Sema3c
Enc1	Lrrn1
Mrps6	Ndufs1
Hacd2	Zfp26
Strn3	Htr2c
Cyp4f14	Kmt2e
Hyou1	Isoc1
Rnf19a	Cwf19l2
Cinp	Heatr5b
Nnt	Rps6ka5
Ppid	Msn
Ube2b	Zfp521
Zmym1	Dock11
Yme1l1	Amotl1
Tcp1	Gria2
Cct4	p1l3
Mrps12	Sh3gl2
Prmt2	Ets1
P4hb	Hexb
Gm694	Tenm3
Derl1	Ptch1
Ippk	Sema5a
Chtf8	Col4a1
P2ry6	Sik2
Ywhaq	Maml3
Trappc5	Fam184a
Bcl2l1	Ankrd63
Ccdc91	Enpp2
Htatip2	Sulf1
Nedd1	Rev3l
Rnf5	Tjp1
Umps	Ezr
dk	Pcdh9
Tmem70	Pcdhgc5
Mrps11	Cand2
Rab15	Grik3
Peli1	Atad2b
Ppt2	Ppp1r1b
Rbm18	Pcdhga2
1700007K13Rik	Sesn3
Dusp4	Rarb
Stt3b	Gm7964
Atf4	Scg2
Zfp937	Cdh8
Azin1	Nwd1
Cmc2	Dgkb
Msmo1	Slitrk3
Gdpd1	Lyst
Mettl11b	Cdh18
Zfp874b	Tac1
Stab2	A830010M20Rik
Cd99l2	Ntn1
Acsl3	Fgd6
Tmem208	Gm13716
Aspdh	Plcb4
Eef1a1	Aspm
Rce1	Neto1
Il1r1	Lrrc75b
Ccng2	Col19a1
Ubald1	Cntp3
Snu13	Adgrf5
Ormdl2	Atrx
Tbrg1	Meis2
Rabl6	Luzp2
Hsd17b12	Slco2b1
Lpin3	Dgkg
Mrps7	Fan1
Amd1	Prox1
Tbc1d25	Nbas
Tmem33	Id4
Dja2	Rassf4
Dsp	Alk
Gm21949	Tnks
t8f1	Tmem2
Galnt9	Ucp2
Nde1	Nrp1
Ociad1	Ly75
Commd10	Bcl11b
Crls1	Myo1e
Schip1	St18
C030023E24Rik	Ipo7
Tpi1	Adora2a
Zhx3	Pcdha7
Papola	Ptprm
Tram1l1	Lama1
Map10	2900097C17Rik
Rnf113a2	Nckap5
Sp23	Ptprb
Cdk2ap2	Robo1
Spink8	Irf1
Tmsb4x	Pbx3
Tpm4	Tgfa
Pnrc2	Trim25
Minos1	Erap1
Serf2	Frem2
Apc16	Plce1
Polr2m	Csmd3
Susd5	Ncam2
Mat2a	Slc35d3
Tmem167	Tenm1
Tmem59	Slco1c1
Tubb4b	Stxbp5l
Atxn7l3b	Pcdhga8
Gpr17	Tshz1
Oxct1	Tenm2
1500009L16Rik	Zfp92
Ddx28	Rasgrp1
Api5	Gabrb2
Cops8	Mospd2
Rpe	Hipk2
Adipor2	Ttr
Mkks	Pcdhga4
Ube2g2	Car12
Rngtt	Fstl5
Ttc5	Vcl
Syt14	Zfp804a
Tmx2	Sec24d
Uchl1	Esrrg
Gm10069	A2m
Icosl	Cntp5b
Ldah	Helz2
Eif3e	Rxrg
Ier5	Igf2r
Crem	Rif1
Dusp18	Kdr
Rpf2	Cac2d3
Clns1a	Zfp608
Emc3	Tmem132d
Rpp40	Slc2a1
Stk16	Notch4
Tmem38a	Klhl13
Zfp260	P2ry1
Ubxn2b	Drd1
Srxn1	Pde10a
Sptlc1	Pcdhb11
Slc23a3	Abcc9
Foxo6	Myo3b
Phb	Dhx9
Ube2d3	Kl
Nrn1	Penk
Cx3cl1	Foxp2
Fam220a	Igsf9b
Spred1	Cntp4
Ywhab	Kc1
Ly6e	Flt1
Ghsr	Lrp1b
E2f6	Ccdc141
Noct	Tex9
Nostrin	Aqp1
Etf1	Nexn
Atp6v0e	Pcdhgb6
Cdkn2aipnl	Pcdhga11
Dja3	Pde7b
Cd93	Pcdhga9
Cebpa	Pcdhgb1
Crybb1	Dach1
Mydgf	Dcc
Wbscr22	Ebf1
Zfp444	Clic6
Map1lc3b
Ppp2r1b
Chchd2
Dhrs7b
Agk
Gadd45gip1
Otud6b
